# Supplementary material for: A Novel Approach for Quantifying the Pharmacological Activity of T-Cell Engagers Utilizing In Vitro Time Course Experiments and Streamlined Data Analysis
Source: AAPS J. 2021 Dec 3;24(1):7. doi: 10.1208/s12248-021-00637-2 (PMC8817205; doi:10.1208/s12248-021-00637-2)
Supplement: Supplementary file 2 — Supplementary file2 (XLSX 107 KB) [file 12248_2021_637_MOESM2_ESM.xlsx]

## Sheet: Sheet1
Time	Readout	Conc	Obs	CellLine	Drug
24	CD4+	0	158.919	HighExpr	LowAffinity
48	CD4+	0	177.954	HighExpr	LowAffinity
72	CD4+	0	207.609	HighExpr	LowAffinity
96	CD4+	0	193.797	HighExpr	LowAffinity
168	CD4+	0	195.582	HighExpr	LowAffinity
24	CD4+	6	184.548	HighExpr	LowAffinity
48	CD4+	6	198.462	HighExpr	LowAffinity
72	CD4+	6	196.731	HighExpr	LowAffinity
96	CD4+	6	185.475	HighExpr	LowAffinity
168	CD4+	6	176.718	HighExpr	LowAffinity
24	CD4+	32	144.111	HighExpr	LowAffinity
48	CD4+	32	180.843	HighExpr	LowAffinity
72	CD4+	32	175.194	HighExpr	LowAffinity
96	CD4+	32	160.44	HighExpr	LowAffinity
168	CD4+	32	143.247	HighExpr	LowAffinity
24	CD4+	160	119.31	HighExpr	LowAffinity
48	CD4+	160	159.63	HighExpr	LowAffinity
72	CD4+	160	167.466	HighExpr	LowAffinity
96	CD4+	160	156.81	HighExpr	LowAffinity
168	CD4+	160	152.28	HighExpr	LowAffinity
24	CD4+	800	98.775	HighExpr	LowAffinity
48	CD4+	800	138.225	HighExpr	LowAffinity
72	CD4+	800	192.498	HighExpr	LowAffinity
96	CD4+	800	237.954	HighExpr	LowAffinity
168	CD4+	800	282.606	HighExpr	LowAffinity
24	CD4+	4000	87.294	HighExpr	LowAffinity
48	CD4+	4000	121.542	HighExpr	LowAffinity
72	CD4+	4000	231.492	HighExpr	LowAffinity
96	CD4+	4000	305.19	HighExpr	LowAffinity
168	CD4+	4000	366.801	HighExpr	LowAffinity
24	CD4+	20000	70.371	HighExpr	LowAffinity
48	CD4+	20000	124.632	HighExpr	LowAffinity
72	CD4+	20000	254.193	HighExpr	LowAffinity
96	CD4+	20000	338.088	HighExpr	LowAffinity
168	CD4+	20000	420.042	HighExpr	LowAffinity
24	CD4+	100000	63.144	HighExpr	LowAffinity
48	CD4+	100000	122.928	HighExpr	LowAffinity
72	CD4+	100000	224.613	HighExpr	LowAffinity
96	CD4+	100000	312.177	HighExpr	LowAffinity
168	CD4+	100000	391.077	HighExpr	LowAffinity
24	CD4+CD25%	0	0.6	HighExpr	LowAffinity
48	CD4+CD25%	0	0.755	HighExpr	LowAffinity
72	CD4+CD25%	0	2.045	HighExpr	LowAffinity
96	CD4+CD25%	0	2	HighExpr	LowAffinity
168	CD4+CD25%	0	4.235	HighExpr	LowAffinity
24	CD4+CD25%	6	0.355	HighExpr	LowAffinity
48	CD4+CD25%	6	0.45	HighExpr	LowAffinity
72	CD4+CD25%	6	0.76	HighExpr	LowAffinity
96	CD4+CD25%	6	1.865	HighExpr	LowAffinity
168	CD4+CD25%	6	3.565	HighExpr	LowAffinity
24	CD4+CD25%	32	0.435	HighExpr	LowAffinity
48	CD4+CD25%	32	3.34	HighExpr	LowAffinity
72	CD4+CD25%	32	4.19	HighExpr	LowAffinity
96	CD4+CD25%	32	7.38	HighExpr	LowAffinity
168	CD4+CD25%	32	5.9	HighExpr	LowAffinity
24	CD4+CD25%	160	1.595	HighExpr	LowAffinity
48	CD4+CD25%	160	10.345	HighExpr	LowAffinity
72	CD4+CD25%	160	14.1	HighExpr	LowAffinity
96	CD4+CD25%	160	18.3	HighExpr	LowAffinity
168	CD4+CD25%	160	7.61	HighExpr	LowAffinity
24	CD4+CD25%	800	6.65	HighExpr	LowAffinity
48	CD4+CD25%	800	23.4	HighExpr	LowAffinity
72	CD4+CD25%	800	38.75	HighExpr	LowAffinity
96	CD4+CD25%	800	48.5	HighExpr	LowAffinity
168	CD4+CD25%	800	15.85	HighExpr	LowAffinity
24	CD4+CD25%	4000	11.95	HighExpr	LowAffinity
48	CD4+CD25%	4000	36	HighExpr	LowAffinity
72	CD4+CD25%	4000	55.15	HighExpr	LowAffinity
96	CD4+CD25%	4000	57.9	HighExpr	LowAffinity
168	CD4+CD25%	4000	19.85	HighExpr	LowAffinity
24	CD4+CD25%	20000	14.5	HighExpr	LowAffinity
48	CD4+CD25%	20000	40.5	HighExpr	LowAffinity
72	CD4+CD25%	20000	60.9	HighExpr	LowAffinity
96	CD4+CD25%	20000	56.5	HighExpr	LowAffinity
168	CD4+CD25%	20000	19.55	HighExpr	LowAffinity
24	CD4+CD25%	100000	16.75	HighExpr	LowAffinity
48	CD4+CD25%	100000	39.6	HighExpr	LowAffinity
72	CD4+CD25%	100000	62.7	HighExpr	LowAffinity
96	CD4+CD25%	100000	62.85	HighExpr	LowAffinity
168	CD4+CD25%	100000	21.15	HighExpr	LowAffinity
24	CD4+CD25+	0	0.950703	HighExpr	LowAffinity
48	CD4+CD25+	0	1.33431	HighExpr	LowAffinity
72	CD4+CD25+	0	4.29362	HighExpr	LowAffinity
96	CD4+CD25+	0	3.87765	HighExpr	LowAffinity
168	CD4+CD25+	0	8.31453	HighExpr	LowAffinity
24	CD4+CD25+	6	0.655759	HighExpr	LowAffinity
48	CD4+CD25+	6	0.891884	HighExpr	LowAffinity
72	CD4+CD25+	6	1.48378	HighExpr	LowAffinity
96	CD4+CD25+	6	3.46992	HighExpr	LowAffinity
168	CD4+CD25+	6	6.27793	HighExpr	LowAffinity
24	CD4+CD25+	32	0.627365	HighExpr	LowAffinity
48	CD4+CD25+	32	6.00225	HighExpr	LowAffinity
72	CD4+CD25+	32	7.25589	HighExpr	LowAffinity
96	CD4+CD25+	32	11.8213	HighExpr	LowAffinity
168	CD4+CD25+	32	8.49029	HighExpr	LowAffinity
24	CD4+CD25+	160	1.90584	HighExpr	LowAffinity
48	CD4+CD25+	160	16.3849	HighExpr	LowAffinity
72	CD4+CD25+	160	23.4655	HighExpr	LowAffinity
96	CD4+CD25+	160	28.6962	HighExpr	LowAffinity
168	CD4+CD25+	160	11.6086	HighExpr	LowAffinity
24	CD4+CD25+	800	6.57198	HighExpr	LowAffinity
48	CD4+CD25+	800	32.43	HighExpr	LowAffinity
72	CD4+CD25+	800	74.4181	HighExpr	LowAffinity
96	CD4+CD25+	800	115.406	HighExpr	LowAffinity
168	CD4+CD25+	800	45.0626	HighExpr	LowAffinity
24	CD4+CD25+	4000	10.505	HighExpr	LowAffinity
48	CD4+CD25+	4000	43.7551	HighExpr	LowAffinity
72	CD4+CD25+	4000	127.504	HighExpr	LowAffinity
96	CD4+CD25+	4000	176.892	HighExpr	LowAffinity
168	CD4+CD25+	4000	72.7928	HighExpr	LowAffinity
24	CD4+CD25+	20000	10.3319	HighExpr	LowAffinity
48	CD4+CD25+	20000	50.5358	HighExpr	LowAffinity
72	CD4+CD25+	20000	154.623	HighExpr	LowAffinity
96	CD4+CD25+	20000	190.509	HighExpr	LowAffinity
168	CD4+CD25+	20000	81.6002	HighExpr	LowAffinity
24	CD4+CD25+	100000	10.7389	HighExpr	LowAffinity
48	CD4+CD25+	100000	48.6878	HighExpr	LowAffinity
72	CD4+CD25+	100000	143.069	HighExpr	LowAffinity
96	CD4+CD25+	100000	195.834	HighExpr	LowAffinity
168	CD4+CD25+	100000	82.6927	HighExpr	LowAffinity
24	CD4+PD1%	0	13	HighExpr	LowAffinity
48	CD4+PD1%	0	10.5	HighExpr	LowAffinity
72	CD4+PD1%	0	12.2	HighExpr	LowAffinity
96	CD4+PD1%	0	10.95	HighExpr	LowAffinity
168	CD4+PD1%	0	11.1	HighExpr	LowAffinity
24	CD4+PD1%	6	13.05	HighExpr	LowAffinity
48	CD4+PD1%	6	11.95	HighExpr	LowAffinity
72	CD4+PD1%	6	12.25	HighExpr	LowAffinity
96	CD4+PD1%	6	13	HighExpr	LowAffinity
168	CD4+PD1%	6	12.35	HighExpr	LowAffinity
24	CD4+PD1%	32	13.15	HighExpr	LowAffinity
48	CD4+PD1%	32	18.8	HighExpr	LowAffinity
72	CD4+PD1%	32	19.75	HighExpr	LowAffinity
96	CD4+PD1%	32	20.7	HighExpr	LowAffinity
168	CD4+PD1%	32	17.3	HighExpr	LowAffinity
24	CD4+PD1%	160	15.95	HighExpr	LowAffinity
48	CD4+PD1%	160	26.6	HighExpr	LowAffinity
72	CD4+PD1%	160	33.25	HighExpr	LowAffinity
96	CD4+PD1%	160	39.3	HighExpr	LowAffinity
168	CD4+PD1%	160	32.7	HighExpr	LowAffinity
24	CD4+PD1%	800	21.5	HighExpr	LowAffinity
48	CD4+PD1%	800	36.3	HighExpr	LowAffinity
72	CD4+PD1%	800	56.8	HighExpr	LowAffinity
96	CD4+PD1%	800	66.7	HighExpr	LowAffinity
168	CD4+PD1%	800	64.35	HighExpr	LowAffinity
24	CD4+PD1%	4000	27.4	HighExpr	LowAffinity
48	CD4+PD1%	4000	44.8	HighExpr	LowAffinity
72	CD4+PD1%	4000	66.1	HighExpr	LowAffinity
96	CD4+PD1%	4000	69.3	HighExpr	LowAffinity
168	CD4+PD1%	4000	70.25	HighExpr	LowAffinity
24	CD4+PD1%	20000	28	HighExpr	LowAffinity
48	CD4+PD1%	20000	47.3	HighExpr	LowAffinity
72	CD4+PD1%	20000	69.2	HighExpr	LowAffinity
96	CD4+PD1%	20000	69.45	HighExpr	LowAffinity
168	CD4+PD1%	20000	70	HighExpr	LowAffinity
24	CD4+PD1%	100000	30.8	HighExpr	LowAffinity
48	CD4+PD1%	100000	51.05	HighExpr	LowAffinity
72	CD4+PD1%	100000	69.95	HighExpr	LowAffinity
96	CD4+PD1%	100000	72.45	HighExpr	LowAffinity
168	CD4+PD1%	100000	73.45	HighExpr	LowAffinity
24	CD4+PD1+	0	20.6595	HighExpr	LowAffinity
48	CD4+PD1+	0	18.87	HighExpr	LowAffinity
72	CD4+PD1+	0	25.4065	HighExpr	LowAffinity
96	CD4+PD1+	0	21.2191	HighExpr	LowAffinity
168	CD4+PD1+	0	21.7291	HighExpr	LowAffinity
24	CD4+PD1+	6	24.0946	HighExpr	LowAffinity
48	CD4+PD1+	6	23.7341	HighExpr	LowAffinity
72	CD4+PD1+	6	24.0825	HighExpr	LowAffinity
96	CD4+PD1+	6	24.1255	HighExpr	LowAffinity
168	CD4+PD1+	6	21.8865	HighExpr	LowAffinity
24	CD4+PD1+	32	18.9522	HighExpr	LowAffinity
48	CD4+PD1+	32	33.9757	HighExpr	LowAffinity
72	CD4+PD1+	32	34.4836	HighExpr	LowAffinity
96	CD4+PD1+	32	33.2011	HighExpr	LowAffinity
168	CD4+PD1+	32	24.8463	HighExpr	LowAffinity
24	CD4+PD1+	160	19.0268	HighExpr	LowAffinity
48	CD4+PD1+	160	42.2781	HighExpr	LowAffinity
72	CD4+PD1+	160	55.5573	HighExpr	LowAffinity
96	CD4+PD1+	160	61.6223	HighExpr	LowAffinity
168	CD4+PD1+	160	49.7063	HighExpr	LowAffinity
24	CD4+PD1+	800	21.2207	HighExpr	LowAffinity
48	CD4+PD1+	800	50.1046	HighExpr	LowAffinity
72	CD4+PD1+	800	109.299	HighExpr	LowAffinity
96	CD4+PD1+	800	158.715	HighExpr	LowAffinity
168	CD4+PD1+	800	183.504	HighExpr	LowAffinity
24	CD4+PD1+	4000	24.1609	HighExpr	LowAffinity
48	CD4+PD1+	4000	54.4467	HighExpr	LowAffinity
72	CD4+PD1+	4000	152.981	HighExpr	LowAffinity
96	CD4+PD1+	4000	211.646	HighExpr	LowAffinity
168	CD4+PD1+	4000	257.42	HighExpr	LowAffinity
24	CD4+PD1+	20000	19.8777	HighExpr	LowAffinity
48	CD4+PD1+	20000	58.9285	HighExpr	LowAffinity
72	CD4+PD1+	20000	175.932	HighExpr	LowAffinity
96	CD4+PD1+	20000	234.311	HighExpr	LowAffinity
168	CD4+PD1+	20000	293.805	HighExpr	LowAffinity
24	CD4+PD1+	100000	19.7081	HighExpr	LowAffinity
48	CD4+PD1+	100000	62.8336	HighExpr	LowAffinity
72	CD4+PD1+	100000	158.235	HighExpr	LowAffinity
96	CD4+PD1+	100000	226.492	HighExpr	LowAffinity
168	CD4+PD1+	100000	288.272	HighExpr	LowAffinity
24	CD4+TIM3%	0	7.695	HighExpr	LowAffinity
48	CD4+TIM3%	0	2.14	HighExpr	LowAffinity
72	CD4+TIM3%	0	0.585	HighExpr	LowAffinity
96	CD4+TIM3%	0	0.315	HighExpr	LowAffinity
168	CD4+TIM3%	0	0.35	HighExpr	LowAffinity
24	CD4+TIM3%	6	5.795	HighExpr	LowAffinity
48	CD4+TIM3%	6	1.435	HighExpr	LowAffinity
72	CD4+TIM3%	6	0.465	HighExpr	LowAffinity
96	CD4+TIM3%	6	0.53	HighExpr	LowAffinity
168	CD4+TIM3%	6	0.365	HighExpr	LowAffinity
24	CD4+TIM3%	32	2.525	HighExpr	LowAffinity
48	CD4+TIM3%	32	2.06	HighExpr	LowAffinity
72	CD4+TIM3%	32	1.44	HighExpr	LowAffinity
96	CD4+TIM3%	32	2.21	HighExpr	LowAffinity
168	CD4+TIM3%	32	3.19	HighExpr	LowAffinity
24	CD4+TIM3%	160	1.65	HighExpr	LowAffinity
48	CD4+TIM3%	160	3.405	HighExpr	LowAffinity
72	CD4+TIM3%	160	3.97	HighExpr	LowAffinity
96	CD4+TIM3%	160	7.03	HighExpr	LowAffinity
168	CD4+TIM3%	160	8.31	HighExpr	LowAffinity
24	CD4+TIM3%	800	1.505	HighExpr	LowAffinity
48	CD4+TIM3%	800	5.56	HighExpr	LowAffinity
72	CD4+TIM3%	800	11.05	HighExpr	LowAffinity
96	CD4+TIM3%	800	21.5	HighExpr	LowAffinity
168	CD4+TIM3%	800	17.35	HighExpr	LowAffinity
24	CD4+TIM3%	4000	2.77	HighExpr	LowAffinity
48	CD4+TIM3%	4000	9.525	HighExpr	LowAffinity
72	CD4+TIM3%	4000	18.3	HighExpr	LowAffinity
96	CD4+TIM3%	4000	22.85	HighExpr	LowAffinity
168	CD4+TIM3%	4000	18.55	HighExpr	LowAffinity
24	CD4+TIM3%	20000	2.755	HighExpr	LowAffinity
48	CD4+TIM3%	20000	11.65	HighExpr	LowAffinity
72	CD4+TIM3%	20000	20.1	HighExpr	LowAffinity
96	CD4+TIM3%	20000	24.2	HighExpr	LowAffinity
168	CD4+TIM3%	20000	18.25	HighExpr	LowAffinity
24	CD4+TIM3%	100000	3.15	HighExpr	LowAffinity
48	CD4+TIM3%	100000	11.8	HighExpr	LowAffinity
72	CD4+TIM3%	100000	27.8	HighExpr	LowAffinity
96	CD4+TIM3%	100000	31.25	HighExpr	LowAffinity
168	CD4+TIM3%	100000	30.95	HighExpr	LowAffinity
24	CD4+TIM3+	0	12.3174	HighExpr	LowAffinity
48	CD4+TIM3+	0	3.8267	HighExpr	LowAffinity
72	CD4+TIM3+	0	1.23407	HighExpr	LowAffinity
96	CD4+TIM3+	0	0.609949	HighExpr	LowAffinity
168	CD4+TIM3+	0	0.684537	HighExpr	LowAffinity
24	CD4+TIM3+	6	10.6922	HighExpr	LowAffinity
48	CD4+TIM3+	6	2.84375	HighExpr	LowAffinity
72	CD4+TIM3+	6	0.900583	HighExpr	LowAffinity
96	CD4+TIM3+	6	0.987157	HighExpr	LowAffinity
168	CD4+TIM3+	6	0.647668	HighExpr	LowAffinity
24	CD4+TIM3+	32	3.62675	HighExpr	LowAffinity
48	CD4+TIM3+	32	3.73674	HighExpr	LowAffinity
72	CD4+TIM3+	32	2.54263	HighExpr	LowAffinity
96	CD4+TIM3+	32	3.54672	HighExpr	LowAffinity
168	CD4+TIM3+	32	4.58525	HighExpr	LowAffinity
24	CD4+TIM3+	160	1.97051	HighExpr	LowAffinity
48	CD4+TIM3+	160	5.41522	HighExpr	LowAffinity
72	CD4+TIM3+	160	6.71319	HighExpr	LowAffinity
96	CD4+TIM3+	160	11.0266	HighExpr	LowAffinity
168	CD4+TIM3+	160	12.679	HighExpr	LowAffinity
24	CD4+TIM3+	800	1.48987	HighExpr	LowAffinity
48	CD4+TIM3+	800	7.66256	HighExpr	LowAffinity
72	CD4+TIM3+	800	21.3073	HighExpr	LowAffinity
96	CD4+TIM3+	800	51.2415	HighExpr	LowAffinity
168	CD4+TIM3+	800	50.5597	HighExpr	LowAffinity
24	CD4+TIM3+	4000	2.45567	HighExpr	LowAffinity
48	CD4+TIM3+	4000	11.5809	HighExpr	LowAffinity
72	CD4+TIM3+	4000	42.4426	HighExpr	LowAffinity
96	CD4+TIM3+	4000	69.7593	HighExpr	LowAffinity
168	CD4+TIM3+	4000	68.5736	HighExpr	LowAffinity
24	CD4+TIM3+	20000	1.9632	HighExpr	LowAffinity
48	CD4+TIM3+	20000	14.5439	HighExpr	LowAffinity
72	CD4+TIM3+	20000	51.4692	HighExpr	LowAffinity
96	CD4+TIM3+	20000	81.1102	HighExpr	LowAffinity
168	CD4+TIM3+	20000	76.9237	HighExpr	LowAffinity
24	CD4+TIM3+	100000	2.02336	HighExpr	LowAffinity
48	CD4+TIM3+	100000	14.4391	HighExpr	LowAffinity
72	CD4+TIM3+	100000	64.4514	HighExpr	LowAffinity
96	CD4+TIM3+	100000	98.5147	HighExpr	LowAffinity
168	CD4+TIM3+	100000	122.587	HighExpr	LowAffinity
24	CD8+	0	59.589	HighExpr	LowAffinity
48	CD8+	0	79.218	HighExpr	LowAffinity
72	CD8+	0	72.375	HighExpr	LowAffinity
96	CD8+	0	82.191	HighExpr	LowAffinity
168	CD8+	0	110.727	HighExpr	LowAffinity
24	CD8+	6	75.786	HighExpr	LowAffinity
48	CD8+	6	88.188	HighExpr	LowAffinity
72	CD8+	6	70.905	HighExpr	LowAffinity
96	CD8+	6	73.611	HighExpr	LowAffinity
168	CD8+	6	92.163	HighExpr	LowAffinity
24	CD8+	32	51.366	HighExpr	LowAffinity
48	CD8+	32	81.402	HighExpr	LowAffinity
72	CD8+	32	59.136	HighExpr	LowAffinity
96	CD8+	32	53.463	HighExpr	LowAffinity
168	CD8+	32	60.615	HighExpr	LowAffinity
24	CD8+	160	39.495	HighExpr	LowAffinity
48	CD8+	160	68.814	HighExpr	LowAffinity
72	CD8+	160	61.188	HighExpr	LowAffinity
96	CD8+	160	59.763	HighExpr	LowAffinity
168	CD8+	160	70.065	HighExpr	LowAffinity
24	CD8+	800	29.766	HighExpr	LowAffinity
48	CD8+	800	57.636	HighExpr	LowAffinity
72	CD8+	800	88.272	HighExpr	LowAffinity
96	CD8+	800	124.845	HighExpr	LowAffinity
168	CD8+	800	144.177	HighExpr	LowAffinity
24	CD8+	4000	25.278	HighExpr	LowAffinity
48	CD8+	4000	52.752	HighExpr	LowAffinity
72	CD8+	4000	109.224	HighExpr	LowAffinity
96	CD8+	4000	175.545	HighExpr	LowAffinity
168	CD8+	4000	186.24	HighExpr	LowAffinity
24	CD8+	20000	20.412	HighExpr	LowAffinity
48	CD8+	20000	52.536	HighExpr	LowAffinity
72	CD8+	20000	123.741	HighExpr	LowAffinity
96	CD8+	20000	202.497	HighExpr	LowAffinity
168	CD8+	20000	215.037	HighExpr	LowAffinity
24	CD8+	100000	18.504	HighExpr	LowAffinity
48	CD8+	100000	49.926	HighExpr	LowAffinity
72	CD8+	100000	113.73	HighExpr	LowAffinity
96	CD8+	100000	187.752	HighExpr	LowAffinity
168	CD8+	100000	229.959	HighExpr	LowAffinity
24	CD8+CD25%	0	4.69	HighExpr	LowAffinity
48	CD8+CD25%	0	7.655	HighExpr	LowAffinity
72	CD8+CD25%	0	4.48	HighExpr	LowAffinity
96	CD8+CD25%	0	2.825	HighExpr	LowAffinity
168	CD8+CD25%	0	9.53	HighExpr	LowAffinity
24	CD8+CD25%	6	4.985	HighExpr	LowAffinity
48	CD8+CD25%	6	9.86	HighExpr	LowAffinity
72	CD8+CD25%	6	3.46	HighExpr	LowAffinity
96	CD8+CD25%	6	3.725	HighExpr	LowAffinity
168	CD8+CD25%	6	9.545	HighExpr	LowAffinity
24	CD8+CD25%	32	5.12	HighExpr	LowAffinity
48	CD8+CD25%	32	21.75	HighExpr	LowAffinity
72	CD8+CD25%	32	25	HighExpr	LowAffinity
96	CD8+CD25%	32	30.35	HighExpr	LowAffinity
168	CD8+CD25%	32	33.35	HighExpr	LowAffinity
24	CD8+CD25%	160	13.65	HighExpr	LowAffinity
48	CD8+CD25%	160	36.35	HighExpr	LowAffinity
72	CD8+CD25%	160	46.7	HighExpr	LowAffinity
96	CD8+CD25%	160	51.55	HighExpr	LowAffinity
168	CD8+CD25%	160	40.7	HighExpr	LowAffinity
24	CD8+CD25%	800	31.55	HighExpr	LowAffinity
48	CD8+CD25%	800	52.25	HighExpr	LowAffinity
72	CD8+CD25%	800	70.6	HighExpr	LowAffinity
96	CD8+CD25%	800	74.6	HighExpr	LowAffinity
168	CD8+CD25%	800	55.85	HighExpr	LowAffinity
24	CD8+CD25%	4000	40.95	HighExpr	LowAffinity
48	CD8+CD25%	4000	58	HighExpr	LowAffinity
72	CD8+CD25%	4000	78.9	HighExpr	LowAffinity
96	CD8+CD25%	4000	77.65	HighExpr	LowAffinity
168	CD8+CD25%	4000	59.35	HighExpr	LowAffinity
24	CD8+CD25%	20000	43.7	HighExpr	LowAffinity
48	CD8+CD25%	20000	61.35	HighExpr	LowAffinity
72	CD8+CD25%	20000	82.75	HighExpr	LowAffinity
96	CD8+CD25%	20000	77.3	HighExpr	LowAffinity
168	CD8+CD25%	20000	60.15	HighExpr	LowAffinity
24	CD8+CD25%	100000	49.35	HighExpr	LowAffinity
48	CD8+CD25%	100000	62.85	HighExpr	LowAffinity
72	CD8+CD25%	100000	83.95	HighExpr	LowAffinity
96	CD8+CD25%	100000	83.7	HighExpr	LowAffinity
168	CD8+CD25%	100000	62.65	HighExpr	LowAffinity
24	CD8+CD25+	0	2.79613	HighExpr	LowAffinity
48	CD8+CD25+	0	6.07889	HighExpr	LowAffinity
72	CD8+CD25+	0	3.24662	HighExpr	LowAffinity
96	CD8+CD25+	0	2.3126	HighExpr	LowAffinity
168	CD8+CD25+	0	10.5571	HighExpr	LowAffinity
24	CD8+CD25+	6	3.77708	HighExpr	LowAffinity
48	CD8+CD25+	6	8.6928	HighExpr	LowAffinity
72	CD8+CD25+	6	2.4544	HighExpr	LowAffinity
96	CD8+CD25+	6	2.74585	HighExpr	LowAffinity
168	CD8+CD25+	6	8.86414	HighExpr	LowAffinity
24	CD8+CD25+	32	2.63072	HighExpr	LowAffinity
48	CD8+CD25+	32	17.6448	HighExpr	LowAffinity
72	CD8+CD25+	32	14.6177	HighExpr	LowAffinity
96	CD8+CD25+	32	16.2208	HighExpr	LowAffinity
168	CD8+CD25+	32	20.2137	HighExpr	LowAffinity
24	CD8+CD25+	160	5.40573	HighExpr	LowAffinity
48	CD8+CD25+	160	25.0402	HighExpr	LowAffinity
72	CD8+CD25+	160	28.5315	HighExpr	LowAffinity
96	CD8+CD25+	160	30.8094	HighExpr	LowAffinity
168	CD8+CD25+	160	28.537	HighExpr	LowAffinity
24	CD8+CD25+	800	9.38966	HighExpr	LowAffinity
48	CD8+CD25+	800	30.1961	HighExpr	LowAffinity
72	CD8+CD25+	800	62.3108	HighExpr	LowAffinity
96	CD8+CD25+	800	93.1428	HighExpr	LowAffinity
168	CD8+CD25+	800	81.1451	HighExpr	LowAffinity
24	CD8+CD25+	4000	10.4692	HighExpr	LowAffinity
48	CD8+CD25+	4000	30.5941	HighExpr	LowAffinity
72	CD8+CD25+	4000	86.1578	HighExpr	LowAffinity
96	CD8+CD25+	4000	136.299	HighExpr	LowAffinity
168	CD8+CD25+	4000	110.437	HighExpr	LowAffinity
24	CD8+CD25+	20000	9.0457	HighExpr	LowAffinity
48	CD8+CD25+	20000	32.2237	HighExpr	LowAffinity
72	CD8+CD25+	20000	102.312	HighExpr	LowAffinity
96	CD8+CD25+	20000	155.806	HighExpr	LowAffinity
168	CD8+CD25+	20000	129.132	HighExpr	LowAffinity
24	CD8+CD25+	100000	9.22676	HighExpr	LowAffinity
48	CD8+CD25+	100000	31.3563	HighExpr	LowAffinity
72	CD8+CD25+	100000	95.9143	HighExpr	LowAffinity
96	CD8+CD25+	100000	156.874	HighExpr	LowAffinity
168	CD8+CD25+	100000	144.11	HighExpr	LowAffinity
24	CD8+PD1%	0	27.35	HighExpr	LowAffinity
48	CD8+PD1%	0	19.2	HighExpr	LowAffinity
72	CD8+PD1%	0	22.95	HighExpr	LowAffinity
96	CD8+PD1%	0	21.65	HighExpr	LowAffinity
168	CD8+PD1%	0	19.95	HighExpr	LowAffinity
24	CD8+PD1%	6	28.95	HighExpr	LowAffinity
48	CD8+PD1%	6	21.45	HighExpr	LowAffinity
72	CD8+PD1%	6	25.9	HighExpr	LowAffinity
96	CD8+PD1%	6	25.35	HighExpr	LowAffinity
168	CD8+PD1%	6	22.85	HighExpr	LowAffinity
24	CD8+PD1%	32	30.65	HighExpr	LowAffinity
48	CD8+PD1%	32	29.05	HighExpr	LowAffinity
72	CD8+PD1%	32	34.45	HighExpr	LowAffinity
96	CD8+PD1%	32	35.6	HighExpr	LowAffinity
168	CD8+PD1%	32	33.05	HighExpr	LowAffinity
24	CD8+PD1%	160	30.15	HighExpr	LowAffinity
48	CD8+PD1%	160	42.05	HighExpr	LowAffinity
72	CD8+PD1%	160	50.95	HighExpr	LowAffinity
96	CD8+PD1%	160	57.3	HighExpr	LowAffinity
168	CD8+PD1%	160	49.45	HighExpr	LowAffinity
24	CD8+PD1%	800	35.5	HighExpr	LowAffinity
48	CD8+PD1%	800	59.25	HighExpr	LowAffinity
72	CD8+PD1%	800	73.15	HighExpr	LowAffinity
96	CD8+PD1%	800	77.75	HighExpr	LowAffinity
168	CD8+PD1%	800	70.65	HighExpr	LowAffinity
24	CD8+PD1%	4000	42.35	HighExpr	LowAffinity
48	CD8+PD1%	4000	64.4	HighExpr	LowAffinity
72	CD8+PD1%	4000	77.95	HighExpr	LowAffinity
96	CD8+PD1%	4000	76.4	HighExpr	LowAffinity
168	CD8+PD1%	4000	70.2	HighExpr	LowAffinity
24	CD8+PD1%	20000	42.75	HighExpr	LowAffinity
48	CD8+PD1%	20000	67.65	HighExpr	LowAffinity
72	CD8+PD1%	20000	80.15	HighExpr	LowAffinity
96	CD8+PD1%	20000	74.65	HighExpr	LowAffinity
168	CD8+PD1%	20000	66.9	HighExpr	LowAffinity
24	CD8+PD1%	100000	44.8	HighExpr	LowAffinity
48	CD8+PD1%	100000	70.15	HighExpr	LowAffinity
72	CD8+PD1%	100000	81.05	HighExpr	LowAffinity
96	CD8+PD1%	100000	78.1	HighExpr	LowAffinity
168	CD8+PD1%	100000	69.5	HighExpr	LowAffinity
24	CD8+PD1+	0	16.2998	HighExpr	LowAffinity
48	CD8+PD1+	0	15.272	HighExpr	LowAffinity
72	CD8+PD1+	0	16.6183	HighExpr	LowAffinity
96	CD8+PD1+	0	17.7893	HighExpr	LowAffinity
168	CD8+PD1+	0	22.1108	HighExpr	LowAffinity
24	CD8+PD1+	6	21.9342	HighExpr	LowAffinity
48	CD8+PD1+	6	18.9	HighExpr	LowAffinity
72	CD8+PD1+	6	18.3353	HighExpr	LowAffinity
96	CD8+PD1+	6	18.6639	HighExpr	LowAffinity
168	CD8+PD1+	6	21.1653	HighExpr	LowAffinity
24	CD8+PD1+	32	15.7365	HighExpr	LowAffinity
48	CD8+PD1+	32	23.6362	HighExpr	LowAffinity
72	CD8+PD1+	32	20.3007	HighExpr	LowAffinity
96	CD8+PD1+	32	19.0311	HighExpr	LowAffinity
168	CD8+PD1+	32	20.0601	HighExpr	LowAffinity
24	CD8+PD1+	160	11.9293	HighExpr	LowAffinity
48	CD8+PD1+	160	28.9595	HighExpr	LowAffinity
72	CD8+PD1+	160	31.1605	HighExpr	LowAffinity
96	CD8+PD1+	160	34.2445	HighExpr	LowAffinity
168	CD8+PD1+	160	34.6492	HighExpr	LowAffinity
24	CD8+PD1+	800	10.5656	HighExpr	LowAffinity
48	CD8+PD1+	800	34.1073	HighExpr	LowAffinity
72	CD8+PD1+	800	64.5725	HighExpr	LowAffinity
96	CD8+PD1+	800	97.1299	HighExpr	LowAffinity
168	CD8+PD1+	800	102.324	HighExpr	LowAffinity
24	CD8+PD1+	4000	10.8085	HighExpr	LowAffinity
48	CD8+PD1+	4000	33.9707	HighExpr	LowAffinity
72	CD8+PD1+	4000	85.1417	HighExpr	LowAffinity
96	CD8+PD1+	4000	134.188	HighExpr	LowAffinity
168	CD8+PD1+	4000	130.74	HighExpr	LowAffinity
24	CD8+PD1+	20000	8.78896	HighExpr	LowAffinity
48	CD8+PD1+	20000	35.5133	HighExpr	LowAffinity
72	CD8+PD1+	20000	99.1809	HighExpr	LowAffinity
96	CD8+PD1+	20000	151.004	HighExpr	LowAffinity
168	CD8+PD1+	20000	143.673	HighExpr	LowAffinity
24	CD8+PD1+	100000	8.41111	HighExpr	LowAffinity
48	CD8+PD1+	100000	35.0453	HighExpr	LowAffinity
72	CD8+PD1+	100000	92.4604	HighExpr	LowAffinity
96	CD8+PD1+	100000	146.744	HighExpr	LowAffinity
168	CD8+PD1+	100000	160.724	HighExpr	LowAffinity
24	CD8+TIM3%	0	16.55	HighExpr	LowAffinity
48	CD8+TIM3%	0	2.27	HighExpr	LowAffinity
72	CD8+TIM3%	0	0.345	HighExpr	LowAffinity
96	CD8+TIM3%	0	0.125	HighExpr	LowAffinity
168	CD8+TIM3%	0	0.29	HighExpr	LowAffinity
24	CD8+TIM3%	6	11.3	HighExpr	LowAffinity
48	CD8+TIM3%	6	1.09	HighExpr	LowAffinity
72	CD8+TIM3%	6	0.22	HighExpr	LowAffinity
96	CD8+TIM3%	6	0.245	HighExpr	LowAffinity
168	CD8+TIM3%	6	0.435	HighExpr	LowAffinity
24	CD8+TIM3%	32	3.96	HighExpr	LowAffinity
48	CD8+TIM3%	32	1.01	HighExpr	LowAffinity
72	CD8+TIM3%	32	1.75	HighExpr	LowAffinity
96	CD8+TIM3%	32	4.015	HighExpr	LowAffinity
168	CD8+TIM3%	32	10.85	HighExpr	LowAffinity
24	CD8+TIM3%	160	2.505	HighExpr	LowAffinity
48	CD8+TIM3%	160	2.965	HighExpr	LowAffinity
72	CD8+TIM3%	160	8.59	HighExpr	LowAffinity
96	CD8+TIM3%	160	16.8	HighExpr	LowAffinity
168	CD8+TIM3%	160	23.9	HighExpr	LowAffinity
24	CD8+TIM3%	800	3.005	HighExpr	LowAffinity
48	CD8+TIM3%	800	9.385	HighExpr	LowAffinity
72	CD8+TIM3%	800	25.5	HighExpr	LowAffinity
96	CD8+TIM3%	800	41.1	HighExpr	LowAffinity
168	CD8+TIM3%	800	45.4	HighExpr	LowAffinity
24	CD8+TIM3%	4000	5.74	HighExpr	LowAffinity
48	CD8+TIM3%	4000	15.2	HighExpr	LowAffinity
72	CD8+TIM3%	4000	36.6	HighExpr	LowAffinity
96	CD8+TIM3%	4000	40.4	HighExpr	LowAffinity
168	CD8+TIM3%	4000	48.7	HighExpr	LowAffinity
24	CD8+TIM3%	20000	5.085	HighExpr	LowAffinity
48	CD8+TIM3%	20000	19	HighExpr	LowAffinity
72	CD8+TIM3%	20000	38.75	HighExpr	LowAffinity
96	CD8+TIM3%	20000	41.9	HighExpr	LowAffinity
168	CD8+TIM3%	20000	49.4	HighExpr	LowAffinity
24	CD8+TIM3%	100000	5.855	HighExpr	LowAffinity
48	CD8+TIM3%	100000	22.25	HighExpr	LowAffinity
72	CD8+TIM3%	100000	49.9	HighExpr	LowAffinity
96	CD8+TIM3%	100000	48.4	HighExpr	LowAffinity
168	CD8+TIM3%	100000	60.6	HighExpr	LowAffinity
24	CD8+TIM3+	0	9.88722	HighExpr	LowAffinity
48	CD8+TIM3+	0	1.80135	HighExpr	LowAffinity
72	CD8+TIM3+	0	0.254185	HighExpr	LowAffinity
96	CD8+TIM3+	0	0.101555	HighExpr	LowAffinity
168	CD8+TIM3+	0	0.320788	HighExpr	LowAffinity
24	CD8+TIM3+	6	8.56472	HighExpr	LowAffinity
48	CD8+TIM3+	6	0.962696	HighExpr	LowAffinity
72	CD8+TIM3+	6	0.151988	HighExpr	LowAffinity
96	CD8+TIM3+	6	0.185587	HighExpr	LowAffinity
168	CD8+TIM3+	6	0.396588	HighExpr	LowAffinity
24	CD8+TIM3+	32	2.02251	HighExpr	LowAffinity
48	CD8+TIM3+	32	0.826087	HighExpr	LowAffinity
72	CD8+TIM3+	32	1.02887	HighExpr	LowAffinity
96	CD8+TIM3+	32	2.14605	HighExpr	LowAffinity
168	CD8+TIM3+	32	6.57532	HighExpr	LowAffinity
24	CD8+TIM3+	160	0.988918	HighExpr	LowAffinity
48	CD8+TIM3+	160	2.04289	HighExpr	LowAffinity
72	CD8+TIM3+	160	5.26152	HighExpr	LowAffinity
96	CD8+TIM3+	160	10.0388	HighExpr	LowAffinity
168	CD8+TIM3+	160	16.7291	HighExpr	LowAffinity
24	CD8+TIM3+	800	0.89396	HighExpr	LowAffinity
48	CD8+TIM3+	800	5.40381	HighExpr	LowAffinity
72	CD8+TIM3+	800	22.5172	HighExpr	LowAffinity
96	CD8+TIM3+	800	51.6973	HighExpr	LowAffinity
168	CD8+TIM3+	800	66.5094	HighExpr	LowAffinity
24	CD8+TIM3+	4000	1.47831	HighExpr	LowAffinity
48	CD8+TIM3+	4000	8.02116	HighExpr	LowAffinity
72	CD8+TIM3+	4000	39.9823	HighExpr	LowAffinity
96	CD8+TIM3+	4000	70.9202	HighExpr	LowAffinity
168	CD8+TIM3+	4000	90.962	HighExpr	LowAffinity
24	CD8+TIM3+	20000	1.04359	HighExpr	LowAffinity
48	CD8+TIM3+	20000	9.9646	HighExpr	LowAffinity
72	CD8+TIM3+	20000	48.1186	HighExpr	LowAffinity
96	CD8+TIM3+	20000	84.3564	HighExpr	LowAffinity
168	CD8+TIM3+	20000	106.279	HighExpr	LowAffinity
24	CD8+TIM3+	100000	1.11313	HighExpr	LowAffinity
48	CD8+TIM3+	100000	11.0656	HighExpr	LowAffinity
72	CD8+TIM3+	100000	57.8023	HighExpr	LowAffinity
96	CD8+TIM3+	100000	91.119	HighExpr	LowAffinity
168	CD8+TIM3+	100000	139.984	HighExpr	LowAffinity
24	IL2	0	5	HighExpr	LowAffinity
48	IL2	0	5	HighExpr	LowAffinity
72	IL2	0	14.1	HighExpr	LowAffinity
96	IL2	0	11.2	HighExpr	LowAffinity
168	IL2	0	10.5	HighExpr	LowAffinity
24	IL2	6	5	HighExpr	LowAffinity
48	IL2	6	5	HighExpr	LowAffinity
72	IL2	6	10.1	HighExpr	LowAffinity
96	IL2	6	5	HighExpr	LowAffinity
168	IL2	6	10.5	HighExpr	LowAffinity
24	IL2	32	11.2	HighExpr	LowAffinity
48	IL2	32	11	HighExpr	LowAffinity
72	IL2	32	11	HighExpr	LowAffinity
96	IL2	32	5	HighExpr	LowAffinity
168	IL2	32	5	HighExpr	LowAffinity
24	IL2	160	27.7	HighExpr	LowAffinity
48	IL2	160	10.3	HighExpr	LowAffinity
72	IL2	160	10.1	HighExpr	LowAffinity
96	IL2	160	5	HighExpr	LowAffinity
168	IL2	160	5	HighExpr	LowAffinity
24	IL2	800	157.9	HighExpr	LowAffinity
48	IL2	800	29.9	HighExpr	LowAffinity
72	IL2	800	5	HighExpr	LowAffinity
96	IL2	800	5	HighExpr	LowAffinity
168	IL2	800	5	HighExpr	LowAffinity
24	IL2	4000	327.4	HighExpr	LowAffinity
48	IL2	4000	73.8	HighExpr	LowAffinity
72	IL2	4000	5	HighExpr	LowAffinity
96	IL2	4000	5	HighExpr	LowAffinity
168	IL2	4000	5	HighExpr	LowAffinity
24	IL2	20000	502.9	HighExpr	LowAffinity
48	IL2	20000	101.8	HighExpr	LowAffinity
72	IL2	20000	5	HighExpr	LowAffinity
96	IL2	20000	5	HighExpr	LowAffinity
168	IL2	20000	5	HighExpr	LowAffinity
24	IL2	100000	585.7	HighExpr	LowAffinity
48	IL2	100000	53.9	HighExpr	LowAffinity
72	IL2	100000	5	HighExpr	LowAffinity
96	IL2	100000	5	HighExpr	LowAffinity
168	IL2	100000	5	HighExpr	LowAffinity
24	IL6	0	5	HighExpr	LowAffinity
48	IL6	0	5	HighExpr	LowAffinity
72	IL6	0	5	HighExpr	LowAffinity
96	IL6	0	5	HighExpr	LowAffinity
168	IL6	0	5	HighExpr	LowAffinity
24	IL6	6	5	HighExpr	LowAffinity
48	IL6	6	5	HighExpr	LowAffinity
72	IL6	6	5	HighExpr	LowAffinity
96	IL6	6	5	HighExpr	LowAffinity
168	IL6	6	5	HighExpr	LowAffinity
24	IL6	32	5	HighExpr	LowAffinity
48	IL6	32	5	HighExpr	LowAffinity
72	IL6	32	5	HighExpr	LowAffinity
96	IL6	32	5	HighExpr	LowAffinity
168	IL6	32	5	HighExpr	LowAffinity
24	IL6	160	5	HighExpr	LowAffinity
48	IL6	160	5	HighExpr	LowAffinity
72	IL6	160	5	HighExpr	LowAffinity
96	IL6	160	5	HighExpr	LowAffinity
168	IL6	160	5	HighExpr	LowAffinity
24	IL6	800	88.5	HighExpr	LowAffinity
48	IL6	800	406.8	HighExpr	LowAffinity
72	IL6	800	425.4	HighExpr	LowAffinity
96	IL6	800	839.2	HighExpr	LowAffinity
168	IL6	800	390.9	HighExpr	LowAffinity
24	IL6	4000	318	HighExpr	LowAffinity
48	IL6	4000	1113.5	HighExpr	LowAffinity
72	IL6	4000	1585.7	HighExpr	LowAffinity
96	IL6	4000	1739.4	HighExpr	LowAffinity
168	IL6	4000	1008.1	HighExpr	LowAffinity
24	IL6	20000	504.1	HighExpr	LowAffinity
48	IL6	20000	1562.5	HighExpr	LowAffinity
72	IL6	20000	1704.4	HighExpr	LowAffinity
96	IL6	20000	1867	HighExpr	LowAffinity
168	IL6	20000	1227.4	HighExpr	LowAffinity
24	IL6	100000	511.2	HighExpr	LowAffinity
48	IL6	100000	1782.2	HighExpr	LowAffinity
72	IL6	100000	2648.5	HighExpr	LowAffinity
96	IL6	100000	1757.7	HighExpr	LowAffinity
168	IL6	100000	1504.8	HighExpr	LowAffinity
24	IL10	0	5	HighExpr	LowAffinity
48	IL10	0	5	HighExpr	LowAffinity
72	IL10	0	5	HighExpr	LowAffinity
96	IL10	0	5	HighExpr	LowAffinity
168	IL10	0	5	HighExpr	LowAffinity
24	IL10	6	5	HighExpr	LowAffinity
48	IL10	6	5	HighExpr	LowAffinity
72	IL10	6	5	HighExpr	LowAffinity
96	IL10	6	5	HighExpr	LowAffinity
168	IL10	6	5	HighExpr	LowAffinity
24	IL10	32	5	HighExpr	LowAffinity
48	IL10	32	5	HighExpr	LowAffinity
72	IL10	32	5	HighExpr	LowAffinity
96	IL10	32	5	HighExpr	LowAffinity
168	IL10	32	5	HighExpr	LowAffinity
24	IL10	160	5	HighExpr	LowAffinity
48	IL10	160	5	HighExpr	LowAffinity
72	IL10	160	5	HighExpr	LowAffinity
96	IL10	160	5	HighExpr	LowAffinity
168	IL10	160	5	HighExpr	LowAffinity
24	IL10	800	30.9	HighExpr	LowAffinity
48	IL10	800	168.6	HighExpr	LowAffinity
72	IL10	800	130.9	HighExpr	LowAffinity
96	IL10	800	123.4	HighExpr	LowAffinity
168	IL10	800	36.8	HighExpr	LowAffinity
24	IL10	4000	103.4	HighExpr	LowAffinity
48	IL10	4000	390.6	HighExpr	LowAffinity
72	IL10	4000	361.9	HighExpr	LowAffinity
96	IL10	4000	264	HighExpr	LowAffinity
168	IL10	4000	90.3	HighExpr	LowAffinity
24	IL10	20000	151.8	HighExpr	LowAffinity
48	IL10	20000	541.5	HighExpr	LowAffinity
72	IL10	20000	364.4	HighExpr	LowAffinity
96	IL10	20000	341.5	HighExpr	LowAffinity
168	IL10	20000	116.7	HighExpr	LowAffinity
24	IL10	100000	222.3	HighExpr	LowAffinity
48	IL10	100000	633.9	HighExpr	LowAffinity
72	IL10	100000	584.2	HighExpr	LowAffinity
96	IL10	100000	274.5	HighExpr	LowAffinity
168	IL10	100000	169.1	HighExpr	LowAffinity
24	TNFa	0	5	HighExpr	LowAffinity
48	TNFa	0	5	HighExpr	LowAffinity
72	TNFa	0	5	HighExpr	LowAffinity
96	TNFa	0	5	HighExpr	LowAffinity
168	TNFa	0	5	HighExpr	LowAffinity
24	TNFa	6	5	HighExpr	LowAffinity
48	TNFa	6	5	HighExpr	LowAffinity
72	TNFa	6	5	HighExpr	LowAffinity
96	TNFa	6	5	HighExpr	LowAffinity
168	TNFa	6	5	HighExpr	LowAffinity
24	TNFa	32	136.2	HighExpr	LowAffinity
48	TNFa	32	5	HighExpr	LowAffinity
72	TNFa	32	5	HighExpr	LowAffinity
96	TNFa	32	5	HighExpr	LowAffinity
168	TNFa	32	5	HighExpr	LowAffinity
24	TNFa	160	706.2	HighExpr	LowAffinity
48	TNFa	160	28.2	HighExpr	LowAffinity
72	TNFa	160	5	HighExpr	LowAffinity
96	TNFa	160	5	HighExpr	LowAffinity
168	TNFa	160	5	HighExpr	LowAffinity
24	TNFa	800	1938.7	HighExpr	LowAffinity
48	TNFa	800	669.7	HighExpr	LowAffinity
72	TNFa	800	259.5	HighExpr	LowAffinity
96	TNFa	800	224.4	HighExpr	LowAffinity
168	TNFa	800	104.3	HighExpr	LowAffinity
24	TNFa	4000	2413.3	HighExpr	LowAffinity
48	TNFa	4000	1055.9	HighExpr	LowAffinity
72	TNFa	4000	737.8	HighExpr	LowAffinity
96	TNFa	4000	454.3	HighExpr	LowAffinity
168	TNFa	4000	189.3	HighExpr	LowAffinity
24	TNFa	20000	3091.2	HighExpr	LowAffinity
48	TNFa	20000	1694.4	HighExpr	LowAffinity
72	TNFa	20000	870.1	HighExpr	LowAffinity
96	TNFa	20000	507.6	HighExpr	LowAffinity
168	TNFa	20000	222.6	HighExpr	LowAffinity
24	TNFa	100000	3180.2	HighExpr	LowAffinity
48	TNFa	100000	1559	HighExpr	LowAffinity
72	TNFa	100000	1091.1	HighExpr	LowAffinity
96	TNFa	100000	724.1	HighExpr	LowAffinity
168	TNFa	100000	253.7	HighExpr	LowAffinity
24	IFNg	0	5	HighExpr	LowAffinity
48	IFNg	0	5	HighExpr	LowAffinity
72	IFNg	0	5	HighExpr	LowAffinity
96	IFNg	0	5	HighExpr	LowAffinity
168	IFNg	0	5	HighExpr	LowAffinity
24	IFNg	6	5	HighExpr	LowAffinity
48	IFNg	6	5	HighExpr	LowAffinity
72	IFNg	6	5	HighExpr	LowAffinity
96	IFNg	6	5	HighExpr	LowAffinity
168	IFNg	6	5	HighExpr	LowAffinity
24	IFNg	32	62.2	HighExpr	LowAffinity
48	IFNg	32	198.3	HighExpr	LowAffinity
72	IFNg	32	165.1	HighExpr	LowAffinity
96	IFNg	32	52	HighExpr	LowAffinity
168	IFNg	32	5	HighExpr	LowAffinity
24	IFNg	160	977.9	HighExpr	LowAffinity
48	IFNg	160	1163.1	HighExpr	LowAffinity
72	IFNg	160	918.5	HighExpr	LowAffinity
96	IFNg	160	606.6	HighExpr	LowAffinity
168	IFNg	160	299.8	HighExpr	LowAffinity
24	IFNg	800	2670.9	HighExpr	LowAffinity
48	IFNg	800	2966.7	HighExpr	LowAffinity
72	IFNg	800	2743.7	HighExpr	LowAffinity
96	IFNg	800	2983.2	HighExpr	LowAffinity
168	IFNg	800	1761.5	HighExpr	LowAffinity
24	IFNg	4000	3313	HighExpr	LowAffinity
48	IFNg	4000	3729.1	HighExpr	LowAffinity
72	IFNg	4000	3788.8	HighExpr	LowAffinity
96	IFNg	4000	3592.1	HighExpr	LowAffinity
168	IFNg	4000	2867.4	HighExpr	LowAffinity
24	IFNg	20000	3621.6	HighExpr	LowAffinity
48	IFNg	20000	3945.9	HighExpr	LowAffinity
72	IFNg	20000	3994.8	HighExpr	LowAffinity
96	IFNg	20000	3659	HighExpr	LowAffinity
168	IFNg	20000	3017.9	HighExpr	LowAffinity
24	IFNg	100000	3572.5	HighExpr	LowAffinity
48	IFNg	100000	3983.3	HighExpr	LowAffinity
72	IFNg	100000	3734.7	HighExpr	LowAffinity
96	IFNg	100000	3465.6	HighExpr	LowAffinity
168	IFNg	100000	3155.8	HighExpr	LowAffinity
24	Tumour	0	22.458	HighExpr	LowAffinity
48	Tumour	0	82.41	HighExpr	LowAffinity
72	Tumour	0	175.176	HighExpr	LowAffinity
96	Tumour	0	152.718	HighExpr	LowAffinity
168	Tumour	0	345.03	HighExpr	LowAffinity
24	Tumour	6	21.894	HighExpr	LowAffinity
48	Tumour	6	91.182	HighExpr	LowAffinity
72	Tumour	6	189	HighExpr	LowAffinity
96	Tumour	6	150.582	HighExpr	LowAffinity
168	Tumour	6	270.822	HighExpr	LowAffinity
24	Tumour	32	33.576	HighExpr	LowAffinity
48	Tumour	32	93.924	HighExpr	LowAffinity
72	Tumour	32	115.338	HighExpr	LowAffinity
96	Tumour	32	40.086	HighExpr	LowAffinity
168	Tumour	32	29.364	HighExpr	LowAffinity
24	Tumour	160	49.578	HighExpr	LowAffinity
48	Tumour	160	83.316	HighExpr	LowAffinity
72	Tumour	160	104.322	HighExpr	LowAffinity
96	Tumour	160	33.324	HighExpr	LowAffinity
168	Tumour	160	30.57	HighExpr	LowAffinity
24	Tumour	800	36.102	HighExpr	LowAffinity
48	Tumour	800	65.478	HighExpr	LowAffinity
72	Tumour	800	54.102	HighExpr	LowAffinity
96	Tumour	800	13.854	HighExpr	LowAffinity
168	Tumour	800	18.714	HighExpr	LowAffinity
24	Tumour	4000	45.348	HighExpr	LowAffinity
48	Tumour	4000	40.116	HighExpr	LowAffinity
72	Tumour	4000	36.828	HighExpr	LowAffinity
96	Tumour	4000	13.38	HighExpr	LowAffinity
168	Tumour	4000	23.286	HighExpr	LowAffinity
24	Tumour	20000	48.156	HighExpr	LowAffinity
48	Tumour	20000	35.436	HighExpr	LowAffinity
72	Tumour	20000	34.176	HighExpr	LowAffinity
96	Tumour	20000	12.606	HighExpr	LowAffinity
168	Tumour	20000	26.418	HighExpr	LowAffinity
24	Tumour	100000	34.11	HighExpr	LowAffinity
48	Tumour	100000	28.986	HighExpr	LowAffinity
72	Tumour	100000	27.984	HighExpr	LowAffinity
96	Tumour	100000	14.148	HighExpr	LowAffinity
168	Tumour	100000	33.072	HighExpr	LowAffinity
24	CD4+	0	174.624	LowExpr	LowAffinity
48	CD4+	0	204.159	LowExpr	LowAffinity
72	CD4+	0	204.504	LowExpr	LowAffinity
96	CD4+	0	194.586	LowExpr	LowAffinity
168	CD4+	0	140.805	LowExpr	LowAffinity
24	CD4+	6	178.848	LowExpr	LowAffinity
48	CD4+	6	207.885	LowExpr	LowAffinity
72	CD4+	6	196.821	LowExpr	LowAffinity
96	CD4+	6	187.425	LowExpr	LowAffinity
168	CD4+	6	118.983	LowExpr	LowAffinity
24	CD4+	32	180.237	LowExpr	LowAffinity
48	CD4+	32	205.149	LowExpr	LowAffinity
72	CD4+	32	206.415	LowExpr	LowAffinity
96	CD4+	32	189.606	LowExpr	LowAffinity
168	CD4+	32	113.616	LowExpr	LowAffinity
24	CD4+	160	166.815	LowExpr	LowAffinity
48	CD4+	160	194.997	LowExpr	LowAffinity
72	CD4+	160	202.071	LowExpr	LowAffinity
96	CD4+	160	179.985	LowExpr	LowAffinity
168	CD4+	160	106.824	LowExpr	LowAffinity
24	CD4+	800	161.934	LowExpr	LowAffinity
48	CD4+	800	181.641	LowExpr	LowAffinity
72	CD4+	800	183.912	LowExpr	LowAffinity
96	CD4+	800	150.738	LowExpr	LowAffinity
168	CD4+	800	110.106	LowExpr	LowAffinity
24	CD4+	4000	164.124	LowExpr	LowAffinity
48	CD4+	4000	165.549	LowExpr	LowAffinity
72	CD4+	4000	176.079	LowExpr	LowAffinity
96	CD4+	4000	157.542	LowExpr	LowAffinity
168	CD4+	4000	98.508	LowExpr	LowAffinity
24	CD4+	20000	133.932	LowExpr	LowAffinity
48	CD4+	20000	153.003	LowExpr	LowAffinity
72	CD4+	20000	166.332	LowExpr	LowAffinity
96	CD4+	20000	145.308	LowExpr	LowAffinity
168	CD4+	20000	88.926	LowExpr	LowAffinity
24	CD4+	100000	138.909	LowExpr	LowAffinity
48	CD4+	100000	144.156	LowExpr	LowAffinity
72	CD4+	100000	138.03	LowExpr	LowAffinity
96	CD4+	100000	119.775	LowExpr	LowAffinity
168	CD4+	100000	99.264	LowExpr	LowAffinity
24	CD4+CD25%	0	0.435	LowExpr	LowAffinity
48	CD4+CD25%	0	0.31	LowExpr	LowAffinity
72	CD4+CD25%	0	0.83	LowExpr	LowAffinity
96	CD4+CD25%	0	2.73	LowExpr	LowAffinity
168	CD4+CD25%	0	3.88	LowExpr	LowAffinity
24	CD4+CD25%	6	0.33	LowExpr	LowAffinity
48	CD4+CD25%	6	0.525	LowExpr	LowAffinity
72	CD4+CD25%	6	0.54	LowExpr	LowAffinity
96	CD4+CD25%	6	2.095	LowExpr	LowAffinity
168	CD4+CD25%	6	2.64	LowExpr	LowAffinity
24	CD4+CD25%	32	0.36	LowExpr	LowAffinity
48	CD4+CD25%	32	0.39	LowExpr	LowAffinity
72	CD4+CD25%	32	1.24	LowExpr	LowAffinity
96	CD4+CD25%	32	2.435	LowExpr	LowAffinity
168	CD4+CD25%	32	2.81	LowExpr	LowAffinity
24	CD4+CD25%	160	0.375	LowExpr	LowAffinity
48	CD4+CD25%	160	0.275	LowExpr	LowAffinity
72	CD4+CD25%	160	0.545	LowExpr	LowAffinity
96	CD4+CD25%	160	2.315	LowExpr	LowAffinity
168	CD4+CD25%	160	3.8	LowExpr	LowAffinity
24	CD4+CD25%	800	0.28	LowExpr	LowAffinity
48	CD4+CD25%	800	0.395	LowExpr	LowAffinity
72	CD4+CD25%	800	1.255	LowExpr	LowAffinity
96	CD4+CD25%	800	2.8	LowExpr	LowAffinity
168	CD4+CD25%	800	4.09	LowExpr	LowAffinity
24	CD4+CD25%	4000	0.4	LowExpr	LowAffinity
48	CD4+CD25%	4000	0.735	LowExpr	LowAffinity
72	CD4+CD25%	4000	2.305	LowExpr	LowAffinity
96	CD4+CD25%	4000	4.645	LowExpr	LowAffinity
168	CD4+CD25%	4000	5.78	LowExpr	LowAffinity
24	CD4+CD25%	20000	0.465	LowExpr	LowAffinity
48	CD4+CD25%	20000	1.33	LowExpr	LowAffinity
72	CD4+CD25%	20000	4.1	LowExpr	LowAffinity
96	CD4+CD25%	20000	5.97	LowExpr	LowAffinity
168	CD4+CD25%	20000	6.84	LowExpr	LowAffinity
24	CD4+CD25%	100000	0.58	LowExpr	LowAffinity
48	CD4+CD25%	100000	2.33	LowExpr	LowAffinity
72	CD4+CD25%	100000	5.33	LowExpr	LowAffinity
96	CD4+CD25%	100000	7.705	LowExpr	LowAffinity
168	CD4+CD25%	100000	7.02	LowExpr	LowAffinity
24	CD4+CD25+	0	0.759407	LowExpr	LowAffinity
48	CD4+CD25+	0	0.627574	LowExpr	LowAffinity
72	CD4+CD25+	0	1.64106	LowExpr	LowAffinity
96	CD4+CD25+	0	5.2971	LowExpr	LowAffinity
168	CD4+CD25+	0	5.44796	LowExpr	LowAffinity
24	CD4+CD25+	6	0.58918	LowExpr	LowAffinity
48	CD4+CD25+	6	1.09868	LowExpr	LowAffinity
72	CD4+CD25+	6	1.08257	LowExpr	LowAffinity
96	CD4+CD25+	6	3.86391	LowExpr	LowAffinity
168	CD4+CD25+	6	3.12745	LowExpr	LowAffinity
24	CD4+CD25+	32	0.647671	LowExpr	LowAffinity
48	CD4+CD25+	32	0.785949	LowExpr	LowAffinity
72	CD4+CD25+	32	2.53037	LowExpr	LowAffinity
96	CD4+CD25+	32	4.59333	LowExpr	LowAffinity
168	CD4+CD25+	32	3.22678	LowExpr	LowAffinity
24	CD4+CD25+	160	0.625194	LowExpr	LowAffinity
48	CD4+CD25+	160	0.534669	LowExpr	LowAffinity
72	CD4+CD25+	160	1.0925	LowExpr	LowAffinity
96	CD4+CD25+	160	4.12141	LowExpr	LowAffinity
168	CD4+CD25+	160	3.98699	LowExpr	LowAffinity
24	CD4+CD25+	800	0.452243	LowExpr	LowAffinity
48	CD4+CD25+	800	0.720351	LowExpr	LowAffinity
72	CD4+CD25+	800	2.34711	LowExpr	LowAffinity
96	CD4+CD25+	800	4.27126	LowExpr	LowAffinity
168	CD4+CD25+	800	4.49608	LowExpr	LowAffinity
24	CD4+CD25+	4000	0.650056	LowExpr	LowAffinity
48	CD4+CD25+	4000	1.21795	LowExpr	LowAffinity
72	CD4+CD25+	4000	4.05988	LowExpr	LowAffinity
96	CD4+CD25+	4000	7.30972	LowExpr	LowAffinity
168	CD4+CD25+	4000	5.55959	LowExpr	LowAffinity
24	CD4+CD25+	20000	0.618564	LowExpr	LowAffinity
48	CD4+CD25+	20000	2.03405	LowExpr	LowAffinity
72	CD4+CD25+	20000	6.81375	LowExpr	LowAffinity
96	CD4+CD25+	20000	8.68189	LowExpr	LowAffinity
168	CD4+CD25+	20000	6.07192	LowExpr	LowAffinity
24	CD4+CD25+	100000	0.805755	LowExpr	LowAffinity
48	CD4+CD25+	100000	3.36725	LowExpr	LowAffinity
72	CD4+CD25+	100000	7.34406	LowExpr	LowAffinity
96	CD4+CD25+	100000	9.22578	LowExpr	LowAffinity
168	CD4+CD25+	100000	6.94563	LowExpr	LowAffinity
24	CD4+PD1%	0	11.95	LowExpr	LowAffinity
48	CD4+PD1%	0	9.91	LowExpr	LowAffinity
72	CD4+PD1%	0	9.425	LowExpr	LowAffinity
96	CD4+PD1%	0	9.27	LowExpr	LowAffinity
168	CD4+PD1%	0	9.655	LowExpr	LowAffinity
24	CD4+PD1%	6	12.2	LowExpr	LowAffinity
48	CD4+PD1%	6	10.45	LowExpr	LowAffinity
72	CD4+PD1%	6	8.355	LowExpr	LowAffinity
96	CD4+PD1%	6	9.19	LowExpr	LowAffinity
168	CD4+PD1%	6	9.69	LowExpr	LowAffinity
24	CD4+PD1%	32	12.15	LowExpr	LowAffinity
48	CD4+PD1%	32	10.55	LowExpr	LowAffinity
72	CD4+PD1%	32	9.62	LowExpr	LowAffinity
96	CD4+PD1%	32	9.355	LowExpr	LowAffinity
168	CD4+PD1%	32	9.325	LowExpr	LowAffinity
24	CD4+PD1%	160	11.55	LowExpr	LowAffinity
48	CD4+PD1%	160	10.5	LowExpr	LowAffinity
72	CD4+PD1%	160	9.96	LowExpr	LowAffinity
96	CD4+PD1%	160	9.5	LowExpr	LowAffinity
168	CD4+PD1%	160	9.525	LowExpr	LowAffinity
24	CD4+PD1%	800	11.35	LowExpr	LowAffinity
48	CD4+PD1%	800	9.845	LowExpr	LowAffinity
72	CD4+PD1%	800	10.015	LowExpr	LowAffinity
96	CD4+PD1%	800	8.8	LowExpr	LowAffinity
168	CD4+PD1%	800	11.15	LowExpr	LowAffinity
24	CD4+PD1%	4000	11.45	LowExpr	LowAffinity
48	CD4+PD1%	4000	10.75	LowExpr	LowAffinity
72	CD4+PD1%	4000	12.3	LowExpr	LowAffinity
96	CD4+PD1%	4000	11.95	LowExpr	LowAffinity
168	CD4+PD1%	4000	14.95	LowExpr	LowAffinity
24	CD4+PD1%	20000	10.95	LowExpr	LowAffinity
48	CD4+PD1%	20000	13.55	LowExpr	LowAffinity
72	CD4+PD1%	20000	15.8	LowExpr	LowAffinity
96	CD4+PD1%	20000	16.95	LowExpr	LowAffinity
168	CD4+PD1%	20000	17.35	LowExpr	LowAffinity
24	CD4+PD1%	100000	12.75	LowExpr	LowAffinity
48	CD4+PD1%	100000	17.1	LowExpr	LowAffinity
72	CD4+PD1%	100000	21.45	LowExpr	LowAffinity
96	CD4+PD1%	100000	21.2	LowExpr	LowAffinity
168	CD4+PD1%	100000	22.2	LowExpr	LowAffinity
24	CD4+PD1+	0	20.8655	LowExpr	LowAffinity
48	CD4+PD1+	0	20.2242	LowExpr	LowAffinity
72	CD4+PD1+	0	19.3154	LowExpr	LowAffinity
96	CD4+PD1+	0	18.017	LowExpr	LowAffinity
168	CD4+PD1+	0	13.5989	LowExpr	LowAffinity
24	CD4+PD1+	6	21.8042	LowExpr	LowAffinity
48	CD4+PD1+	6	21.7444	LowExpr	LowAffinity
72	CD4+PD1+	6	16.5503	LowExpr	LowAffinity
96	CD4+PD1+	6	17.2005	LowExpr	LowAffinity
168	CD4+PD1+	6	11.5321	LowExpr	LowAffinity
24	CD4+PD1+	32	21.9008	LowExpr	LowAffinity
48	CD4+PD1+	32	21.664	LowExpr	LowAffinity
72	CD4+PD1+	32	19.8551	LowExpr	LowAffinity
96	CD4+PD1+	32	17.7394	LowExpr	LowAffinity
168	CD4+PD1+	32	10.6432	LowExpr	LowAffinity
24	CD4+PD1+	160	19.2659	LowExpr	LowAffinity
48	CD4+PD1+	160	20.4684	LowExpr	LowAffinity
72	CD4+PD1+	160	20.1536	LowExpr	LowAffinity
96	CD4+PD1+	160	17.0954	LowExpr	LowAffinity
168	CD4+PD1+	160	10.1928	LowExpr	LowAffinity
24	CD4+PD1+	800	18.3854	LowExpr	LowAffinity
48	CD4+PD1+	800	17.9013	LowExpr	LowAffinity
72	CD4+PD1+	800	18.2987	LowExpr	LowAffinity
96	CD4+PD1+	800	13.799	LowExpr	LowAffinity
168	CD4+PD1+	800	12.304	LowExpr	LowAffinity
24	CD4+PD1+	4000	18.7976	LowExpr	LowAffinity
48	CD4+PD1+	4000	17.7987	LowExpr	LowAffinity
72	CD4+PD1+	4000	21.683	LowExpr	LowAffinity
96	CD4+PD1+	4000	18.8301	LowExpr	LowAffinity
168	CD4+PD1+	4000	14.7496	LowExpr	LowAffinity
24	CD4+PD1+	20000	14.7753	LowExpr	LowAffinity
48	CD4+PD1+	20000	20.7291	LowExpr	LowAffinity
72	CD4+PD1+	20000	26.2302	LowExpr	LowAffinity
96	CD4+PD1+	20000	24.6013	LowExpr	LowAffinity
168	CD4+PD1+	20000	15.4417	LowExpr	LowAffinity
24	CD4+PD1+	100000	17.7105	LowExpr	LowAffinity
48	CD4+PD1+	100000	24.6608	LowExpr	LowAffinity
72	CD4+PD1+	100000	29.6305	LowExpr	LowAffinity
96	CD4+PD1+	100000	25.3869	LowExpr	LowAffinity
168	CD4+PD1+	100000	21.9997	LowExpr	LowAffinity
24	CD4+TIM3%	0	8.51	LowExpr	LowAffinity
48	CD4+TIM3%	0	4.405	LowExpr	LowAffinity
72	CD4+TIM3%	0	0.74	LowExpr	LowAffinity
96	CD4+TIM3%	0	0.68	LowExpr	LowAffinity
168	CD4+TIM3%	0	1.06	LowExpr	LowAffinity
24	CD4+TIM3%	6	7.5	LowExpr	LowAffinity
48	CD4+TIM3%	6	2.78	LowExpr	LowAffinity
72	CD4+TIM3%	6	0.505	LowExpr	LowAffinity
96	CD4+TIM3%	6	0.535	LowExpr	LowAffinity
168	CD4+TIM3%	6	1.315	LowExpr	LowAffinity
24	CD4+TIM3%	32	8.91	LowExpr	LowAffinity
48	CD4+TIM3%	32	2.69	LowExpr	LowAffinity
72	CD4+TIM3%	32	0.42	LowExpr	LowAffinity
96	CD4+TIM3%	32	0.47	LowExpr	LowAffinity
168	CD4+TIM3%	32	1.5	LowExpr	LowAffinity
24	CD4+TIM3%	160	7.795	LowExpr	LowAffinity
48	CD4+TIM3%	160	2.835	LowExpr	LowAffinity
72	CD4+TIM3%	160	0.44	LowExpr	LowAffinity
96	CD4+TIM3%	160	0.56	LowExpr	LowAffinity
168	CD4+TIM3%	160	2.255	LowExpr	LowAffinity
24	CD4+TIM3%	800	7.64	LowExpr	LowAffinity
48	CD4+TIM3%	800	3.935	LowExpr	LowAffinity
72	CD4+TIM3%	800	0.43	LowExpr	LowAffinity
96	CD4+TIM3%	800	0.65	LowExpr	LowAffinity
168	CD4+TIM3%	800	2.345	LowExpr	LowAffinity
24	CD4+TIM3%	4000	6.56	LowExpr	LowAffinity
48	CD4+TIM3%	4000	3.82	LowExpr	LowAffinity
72	CD4+TIM3%	4000	0.71	LowExpr	LowAffinity
96	CD4+TIM3%	4000	1.055	LowExpr	LowAffinity
168	CD4+TIM3%	4000	3.895	LowExpr	LowAffinity
24	CD4+TIM3%	20000	5.29	LowExpr	LowAffinity
48	CD4+TIM3%	20000	4.8	LowExpr	LowAffinity
72	CD4+TIM3%	20000	1.255	LowExpr	LowAffinity
96	CD4+TIM3%	20000	2.135	LowExpr	LowAffinity
168	CD4+TIM3%	20000	4.115	LowExpr	LowAffinity
24	CD4+TIM3%	100000	7.055	LowExpr	LowAffinity
48	CD4+TIM3%	100000	5.86	LowExpr	LowAffinity
72	CD4+TIM3%	100000	1.635	LowExpr	LowAffinity
96	CD4+TIM3%	100000	2.045	LowExpr	LowAffinity
168	CD4+TIM3%	100000	4.925	LowExpr	LowAffinity
24	CD4+TIM3+	0	14.8615	LowExpr	LowAffinity
48	CD4+TIM3+	0	8.99808	LowExpr	LowAffinity
72	CD4+TIM3+	0	1.5424	LowExpr	LowAffinity
96	CD4+TIM3+	0	1.32243	LowExpr	LowAffinity
168	CD4+TIM3+	0	1.49762	LowExpr	LowAffinity
24	CD4+TIM3+	6	13.4304	LowExpr	LowAffinity
48	CD4+TIM3+	6	5.7658	LowExpr	LowAffinity
72	CD4+TIM3+	6	0.985395	LowExpr	LowAffinity
96	CD4+TIM3+	6	0.999741	LowExpr	LowAffinity
168	CD4+TIM3+	6	1.55995	LowExpr	LowAffinity
24	CD4+TIM3+	32	16.0855	LowExpr	LowAffinity
48	CD4+TIM3+	32	5.50853	LowExpr	LowAffinity
72	CD4+TIM3+	32	0.865937	LowExpr	LowAffinity
96	CD4+TIM3+	32	0.890823	LowExpr	LowAffinity
168	CD4+TIM3+	32	1.67746	LowExpr	LowAffinity
24	CD4+TIM3+	160	12.9966	LowExpr	LowAffinity
48	CD4+TIM3+	160	5.51841	LowExpr	LowAffinity
72	CD4+TIM3+	160	0.889112	LowExpr	LowAffinity
96	CD4+TIM3+	160	1.00032	LowExpr	LowAffinity
168	CD4+TIM3+	160	2.3004	LowExpr	LowAffinity
24	CD4+TIM3+	800	12.3284	LowExpr	LowAffinity
48	CD4+TIM3+	800	7.1393	LowExpr	LowAffinity
72	CD4+TIM3+	800	0.787762	LowExpr	LowAffinity
96	CD4+TIM3+	800	0.98823	LowExpr	LowAffinity
168	CD4+TIM3+	800	2.56172	LowExpr	LowAffinity
24	CD4+TIM3+	4000	10.7547	LowExpr	LowAffinity
48	CD4+TIM3+	4000	6.32535	LowExpr	LowAffinity
72	CD4+TIM3+	4000	1.25858	LowExpr	LowAffinity
96	CD4+TIM3+	4000	1.65087	LowExpr	LowAffinity
168	CD4+TIM3+	4000	3.76209	LowExpr	LowAffinity
24	CD4+TIM3+	20000	7.35674	LowExpr	LowAffinity
48	CD4+TIM3+	20000	7.34509	LowExpr	LowAffinity
72	CD4+TIM3+	20000	2.08789	LowExpr	LowAffinity
96	CD4+TIM3+	20000	3.10167	LowExpr	LowAffinity
168	CD4+TIM3+	20000	3.6627	LowExpr	LowAffinity
24	CD4+TIM3+	100000	9.81434	LowExpr	LowAffinity
48	CD4+TIM3+	100000	8.44889	LowExpr	LowAffinity
72	CD4+TIM3+	100000	2.25633	LowExpr	LowAffinity
96	CD4+TIM3+	100000	2.439	LowExpr	LowAffinity
168	CD4+TIM3+	100000	4.85427	LowExpr	LowAffinity
24	CD8+	0	66.318	LowExpr	LowAffinity
48	CD8+	0	95.253	LowExpr	LowAffinity
72	CD8+	0	83.151	LowExpr	LowAffinity
96	CD8+	0	84.747	LowExpr	LowAffinity
168	CD8+	0	80.499	LowExpr	LowAffinity
24	CD8+	6	85.176	LowExpr	LowAffinity
48	CD8+	6	97.071	LowExpr	LowAffinity
72	CD8+	6	78.915	LowExpr	LowAffinity
96	CD8+	6	85.347	LowExpr	LowAffinity
168	CD8+	6	70.317	LowExpr	LowAffinity
24	CD8+	32	83.367	LowExpr	LowAffinity
48	CD8+	32	92.766	LowExpr	LowAffinity
72	CD8+	32	80.43	LowExpr	LowAffinity
96	CD8+	32	86.256	LowExpr	LowAffinity
168	CD8+	32	68.865	LowExpr	LowAffinity
24	CD8+	160	68.916	LowExpr	LowAffinity
48	CD8+	160	91.329	LowExpr	LowAffinity
72	CD8+	160	84.855	LowExpr	LowAffinity
96	CD8+	160	83.478	LowExpr	LowAffinity
168	CD8+	160	64.836	LowExpr	LowAffinity
24	CD8+	800	66.741	LowExpr	LowAffinity
48	CD8+	800	86.13	LowExpr	LowAffinity
72	CD8+	800	79.527	LowExpr	LowAffinity
96	CD8+	800	77.481	LowExpr	LowAffinity
168	CD8+	800	69.051	LowExpr	LowAffinity
24	CD8+	4000	69.075	LowExpr	LowAffinity
48	CD8+	4000	82.962	LowExpr	LowAffinity
72	CD8+	4000	76.959	LowExpr	LowAffinity
96	CD8+	4000	79.995	LowExpr	LowAffinity
168	CD8+	4000	57.918	LowExpr	LowAffinity
24	CD8+	20000	52.029	LowExpr	LowAffinity
48	CD8+	20000	84.078	LowExpr	LowAffinity
72	CD8+	20000	75.378	LowExpr	LowAffinity
96	CD8+	20000	73.929	LowExpr	LowAffinity
168	CD8+	20000	51.519	LowExpr	LowAffinity
24	CD8+	100000	56.067	LowExpr	LowAffinity
48	CD8+	100000	78.405	LowExpr	LowAffinity
72	CD8+	100000	66.384	LowExpr	LowAffinity
96	CD8+	100000	64.794	LowExpr	LowAffinity
168	CD8+	100000	57.273	LowExpr	LowAffinity
24	CD8+CD25%	0	4.225	LowExpr	LowAffinity
48	CD8+CD25%	0	4.85	LowExpr	LowAffinity
72	CD8+CD25%	0	2.855	LowExpr	LowAffinity
96	CD8+CD25%	0	1.645	LowExpr	LowAffinity
168	CD8+CD25%	0	6.065	LowExpr	LowAffinity
24	CD8+CD25%	6	3.7	LowExpr	LowAffinity
48	CD8+CD25%	6	6.295	LowExpr	LowAffinity
72	CD8+CD25%	6	2.66	LowExpr	LowAffinity
96	CD8+CD25%	6	1.695	LowExpr	LowAffinity
168	CD8+CD25%	6	5.485	LowExpr	LowAffinity
24	CD8+CD25%	32	4.13	LowExpr	LowAffinity
48	CD8+CD25%	32	7.305	LowExpr	LowAffinity
72	CD8+CD25%	32	3.245	LowExpr	LowAffinity
96	CD8+CD25%	32	1.975	LowExpr	LowAffinity
168	CD8+CD25%	32	5.27	LowExpr	LowAffinity
24	CD8+CD25%	160	3.7	LowExpr	LowAffinity
48	CD8+CD25%	160	7.54	LowExpr	LowAffinity
72	CD8+CD25%	160	3.22	LowExpr	LowAffinity
96	CD8+CD25%	160	1.625	LowExpr	LowAffinity
168	CD8+CD25%	160	6.07	LowExpr	LowAffinity
24	CD8+CD25%	800	3.585	LowExpr	LowAffinity
48	CD8+CD25%	800	6.01	LowExpr	LowAffinity
72	CD8+CD25%	800	3.31	LowExpr	LowAffinity
96	CD8+CD25%	800	2.71	LowExpr	LowAffinity
168	CD8+CD25%	800	9.955	LowExpr	LowAffinity
24	CD8+CD25%	4000	3.47	LowExpr	LowAffinity
48	CD8+CD25%	4000	7.175	LowExpr	LowAffinity
72	CD8+CD25%	4000	4.945	LowExpr	LowAffinity
96	CD8+CD25%	4000	5.105	LowExpr	LowAffinity
168	CD8+CD25%	4000	14.45	LowExpr	LowAffinity
24	CD8+CD25%	20000	3.385	LowExpr	LowAffinity
48	CD8+CD25%	20000	6.615	LowExpr	LowAffinity
72	CD8+CD25%	20000	8.18	LowExpr	LowAffinity
96	CD8+CD25%	20000	8.525	LowExpr	LowAffinity
168	CD8+CD25%	20000	17.5	LowExpr	LowAffinity
24	CD8+CD25%	100000	4.49	LowExpr	LowAffinity
48	CD8+CD25%	100000	6.405	LowExpr	LowAffinity
72	CD8+CD25%	100000	9.48	LowExpr	LowAffinity
96	CD8+CD25%	100000	9.53	LowExpr	LowAffinity
168	CD8+CD25%	100000	15.35	LowExpr	LowAffinity
24	CD8+CD25+	0	2.80227	LowExpr	LowAffinity
48	CD8+CD25+	0	4.6254	LowExpr	LowAffinity
72	CD8+CD25+	0	2.37059	LowExpr	LowAffinity
96	CD8+CD25+	0	1.38307	LowExpr	LowAffinity
168	CD8+CD25+	0	4.88135	LowExpr	LowAffinity
24	CD8+CD25+	6	3.14325	LowExpr	LowAffinity
48	CD8+CD25+	6	6.11378	LowExpr	LowAffinity
72	CD8+CD25+	6	2.10827	LowExpr	LowAffinity
96	CD8+CD25+	6	1.44523	LowExpr	LowAffinity
168	CD8+CD25+	6	3.8396	LowExpr	LowAffinity
24	CD8+CD25+	32	3.442	LowExpr	LowAffinity
48	CD8+CD25+	32	6.76308	LowExpr	LowAffinity
72	CD8+CD25+	32	2.61201	LowExpr	LowAffinity
96	CD8+CD25+	32	1.69936	LowExpr	LowAffinity
168	CD8+CD25+	32	3.63597	LowExpr	LowAffinity
24	CD8+CD25+	160	2.55061	LowExpr	LowAffinity
48	CD8+CD25+	160	6.88906	LowExpr	LowAffinity
72	CD8+CD25+	160	2.72241	LowExpr	LowAffinity
96	CD8+CD25+	160	1.35426	LowExpr	LowAffinity
168	CD8+CD25+	160	3.92322	LowExpr	LowAffinity
24	CD8+CD25+	800	2.39337	LowExpr	LowAffinity
48	CD8+CD25+	800	5.18264	LowExpr	LowAffinity
72	CD8+CD25+	800	2.62335	LowExpr	LowAffinity
96	CD8+CD25+	800	2.11249	LowExpr	LowAffinity
168	CD8+CD25+	800	6.95221	LowExpr	LowAffinity
24	CD8+CD25+	4000	2.4042	LowExpr	LowAffinity
48	CD8+CD25+	4000	5.9647	LowExpr	LowAffinity
72	CD8+CD25+	4000	3.80894	LowExpr	LowAffinity
96	CD8+CD25+	4000	4.10232	LowExpr	LowAffinity
168	CD8+CD25+	4000	8.39691	LowExpr	LowAffinity
24	CD8+CD25+	20000	1.80412	LowExpr	LowAffinity
48	CD8+CD25+	20000	5.56615	LowExpr	LowAffinity
72	CD8+CD25+	20000	6.11792	LowExpr	LowAffinity
96	CD8+CD25+	20000	6.30224	LowExpr	LowAffinity
168	CD8+CD25+	20000	9.0189	LowExpr	LowAffinity
24	CD8+CD25+	100000	2.51519	LowExpr	LowAffinity
48	CD8+CD25+	100000	5.02805	LowExpr	LowAffinity
72	CD8+CD25+	100000	6.32191	LowExpr	LowAffinity
96	CD8+CD25+	100000	6.17441	LowExpr	LowAffinity
168	CD8+CD25+	100000	8.72977	LowExpr	LowAffinity
24	CD8+PD1%	0	28.4	LowExpr	LowAffinity
48	CD8+PD1%	0	20.1	LowExpr	LowAffinity
72	CD8+PD1%	0	19.45	LowExpr	LowAffinity
96	CD8+PD1%	0	19	LowExpr	LowAffinity
168	CD8+PD1%	0	19.5	LowExpr	LowAffinity
24	CD8+PD1%	6	27.15	LowExpr	LowAffinity
48	CD8+PD1%	6	20.25	LowExpr	LowAffinity
72	CD8+PD1%	6	19.8	LowExpr	LowAffinity
96	CD8+PD1%	6	19.8	LowExpr	LowAffinity
168	CD8+PD1%	6	19.65	LowExpr	LowAffinity
24	CD8+PD1%	32	27.15	LowExpr	LowAffinity
48	CD8+PD1%	32	20.45	LowExpr	LowAffinity
72	CD8+PD1%	32	21.75	LowExpr	LowAffinity
96	CD8+PD1%	32	19.85	LowExpr	LowAffinity
168	CD8+PD1%	32	18.9	LowExpr	LowAffinity
24	CD8+PD1%	160	28.3	LowExpr	LowAffinity
48	CD8+PD1%	160	20.25	LowExpr	LowAffinity
72	CD8+PD1%	160	22.35	LowExpr	LowAffinity
96	CD8+PD1%	160	20.95	LowExpr	LowAffinity
168	CD8+PD1%	160	20.5	LowExpr	LowAffinity
24	CD8+PD1%	800	27.7	LowExpr	LowAffinity
48	CD8+PD1%	800	21.05	LowExpr	LowAffinity
72	CD8+PD1%	800	23.4	LowExpr	LowAffinity
96	CD8+PD1%	800	19.3	LowExpr	LowAffinity
168	CD8+PD1%	800	22.95	LowExpr	LowAffinity
24	CD8+PD1%	4000	26.65	LowExpr	LowAffinity
48	CD8+PD1%	4000	23.35	LowExpr	LowAffinity
72	CD8+PD1%	4000	26.85	LowExpr	LowAffinity
96	CD8+PD1%	4000	25.55	LowExpr	LowAffinity
168	CD8+PD1%	4000	28.7	LowExpr	LowAffinity
24	CD8+PD1%	20000	25.9	LowExpr	LowAffinity
48	CD8+PD1%	20000	28.05	LowExpr	LowAffinity
72	CD8+PD1%	20000	32.45	LowExpr	LowAffinity
96	CD8+PD1%	20000	31.85	LowExpr	LowAffinity
168	CD8+PD1%	20000	32.1	LowExpr	LowAffinity
24	CD8+PD1%	100000	29.75	LowExpr	LowAffinity
48	CD8+PD1%	100000	36.95	LowExpr	LowAffinity
72	CD8+PD1%	100000	42.9	LowExpr	LowAffinity
96	CD8+PD1%	100000	39.95	LowExpr	LowAffinity
168	CD8+PD1%	100000	37.55	LowExpr	LowAffinity
24	CD8+PD1+	0	18.8268	LowExpr	LowAffinity
48	CD8+PD1+	0	19.1505	LowExpr	LowAffinity
72	CD8+PD1+	0	16.1796	LowExpr	LowAffinity
96	CD8+PD1+	0	16.1173	LowExpr	LowAffinity
168	CD8+PD1+	0	15.6973	LowExpr	LowAffinity
24	CD8+PD1+	6	23.1136	LowExpr	LowAffinity
48	CD8+PD1+	6	19.6718	LowExpr	LowAffinity
72	CD8+PD1+	6	15.6547	LowExpr	LowAffinity
96	CD8+PD1+	6	16.8925	LowExpr	LowAffinity
168	CD8+PD1+	6	13.8046	LowExpr	LowAffinity
24	CD8+PD1+	32	22.6262	LowExpr	LowAffinity
48	CD8+PD1+	32	18.9644	LowExpr	LowAffinity
72	CD8+PD1+	32	17.5034	LowExpr	LowAffinity
96	CD8+PD1+	32	17.1537	LowExpr	LowAffinity
168	CD8+PD1+	32	13.029	LowExpr	LowAffinity
24	CD8+PD1+	160	19.5114	LowExpr	LowAffinity
48	CD8+PD1+	160	18.4963	LowExpr	LowAffinity
72	CD8+PD1+	160	18.9545	LowExpr	LowAffinity
96	CD8+PD1+	160	17.491	LowExpr	LowAffinity
168	CD8+PD1+	160	13.3056	LowExpr	LowAffinity
24	CD8+PD1+	800	18.5201	LowExpr	LowAffinity
48	CD8+PD1+	800	18.1385	LowExpr	LowAffinity
72	CD8+PD1+	800	18.5993	LowExpr	LowAffinity
96	CD8+PD1+	800	15.3481	LowExpr	LowAffinity
168	CD8+PD1+	800	15.8673	LowExpr	LowAffinity
24	CD8+PD1+	4000	18.3756	LowExpr	LowAffinity
48	CD8+PD1+	4000	19.3731	LowExpr	LowAffinity
72	CD8+PD1+	4000	20.6903	LowExpr	LowAffinity
96	CD8+PD1+	4000	20.3972	LowExpr	LowAffinity
168	CD8+PD1+	4000	16.6859	LowExpr	LowAffinity
24	CD8+PD1+	20000	13.6437	LowExpr	LowAffinity
48	CD8+PD1+	20000	23.5879	LowExpr	LowAffinity
72	CD8+PD1+	20000	24.4325	LowExpr	LowAffinity
96	CD8+PD1+	20000	23.5069	LowExpr	LowAffinity
168	CD8+PD1+	20000	16.5391	LowExpr	LowAffinity
24	CD8+PD1+	100000	16.6902	LowExpr	LowAffinity
48	CD8+PD1+	100000	28.9889	LowExpr	LowAffinity
72	CD8+PD1+	100000	28.418	LowExpr	LowAffinity
96	CD8+PD1+	100000	25.8849	LowExpr	LowAffinity
168	CD8+PD1+	100000	21.4061	LowExpr	LowAffinity
24	CD8+TIM3%	0	15.05	LowExpr	LowAffinity
48	CD8+TIM3%	0	5.06	LowExpr	LowAffinity
72	CD8+TIM3%	0	0.385	LowExpr	LowAffinity
96	CD8+TIM3%	0	0.445	LowExpr	LowAffinity
168	CD8+TIM3%	0	0.625	LowExpr	LowAffinity
24	CD8+TIM3%	6	10.38	LowExpr	LowAffinity
48	CD8+TIM3%	6	2.585	LowExpr	LowAffinity
72	CD8+TIM3%	6	0.26	LowExpr	LowAffinity
96	CD8+TIM3%	6	0.24	LowExpr	LowAffinity
168	CD8+TIM3%	6	0.885	LowExpr	LowAffinity
24	CD8+TIM3%	32	12.95	LowExpr	LowAffinity
48	CD8+TIM3%	32	2.495	LowExpr	LowAffinity
72	CD8+TIM3%	32	0.165	LowExpr	LowAffinity
96	CD8+TIM3%	32	0.21	LowExpr	LowAffinity
168	CD8+TIM3%	32	0.765	LowExpr	LowAffinity
24	CD8+TIM3%	160	12.15	LowExpr	LowAffinity
48	CD8+TIM3%	160	2.52	LowExpr	LowAffinity
72	CD8+TIM3%	160	0.165	LowExpr	LowAffinity
96	CD8+TIM3%	160	0.245	LowExpr	LowAffinity
168	CD8+TIM3%	160	1.135	LowExpr	LowAffinity
24	CD8+TIM3%	800	11.8	LowExpr	LowAffinity
48	CD8+TIM3%	800	2.85	LowExpr	LowAffinity
72	CD8+TIM3%	800	0.175	LowExpr	LowAffinity
96	CD8+TIM3%	800	0.315	LowExpr	LowAffinity
168	CD8+TIM3%	800	2.07	LowExpr	LowAffinity
24	CD8+TIM3%	4000	11.05	LowExpr	LowAffinity
48	CD8+TIM3%	4000	1.85	LowExpr	LowAffinity
72	CD8+TIM3%	4000	0.295	LowExpr	LowAffinity
96	CD8+TIM3%	4000	0.745	LowExpr	LowAffinity
168	CD8+TIM3%	4000	3.77	LowExpr	LowAffinity
24	CD8+TIM3%	20000	7.41	LowExpr	LowAffinity
48	CD8+TIM3%	20000	1.745	LowExpr	LowAffinity
72	CD8+TIM3%	20000	0.85	LowExpr	LowAffinity
96	CD8+TIM3%	20000	1.735	LowExpr	LowAffinity
168	CD8+TIM3%	20000	4.645	LowExpr	LowAffinity
24	CD8+TIM3%	100000	8.3	LowExpr	LowAffinity
48	CD8+TIM3%	100000	1.695	LowExpr	LowAffinity
72	CD8+TIM3%	100000	1.26	LowExpr	LowAffinity
96	CD8+TIM3%	100000	2.27	LowExpr	LowAffinity
168	CD8+TIM3%	100000	5.43	LowExpr	LowAffinity
24	CD8+TIM3+	0	9.97568	LowExpr	LowAffinity
48	CD8+TIM3+	0	4.82966	LowExpr	LowAffinity
72	CD8+TIM3+	0	0.323504	LowExpr	LowAffinity
96	CD8+TIM3+	0	0.37533	LowExpr	LowAffinity
168	CD8+TIM3+	0	0.502935	LowExpr	LowAffinity
24	CD8+TIM3+	6	8.81755	LowExpr	LowAffinity
48	CD8+TIM3+	6	2.49847	LowExpr	LowAffinity
72	CD8+TIM3+	6	0.202494	LowExpr	LowAffinity
96	CD8+TIM3+	6	0.202959	LowExpr	LowAffinity
168	CD8+TIM3+	6	0.612326	LowExpr	LowAffinity
24	CD8+TIM3+	32	10.8163	LowExpr	LowAffinity
48	CD8+TIM3+	32	2.31182	LowExpr	LowAffinity
72	CD8+TIM3+	32	0.132084	LowExpr	LowAffinity
96	CD8+TIM3+	32	0.179461	LowExpr	LowAffinity
168	CD8+TIM3+	32	0.522974	LowExpr	LowAffinity
24	CD8+TIM3+	160	8.36666	LowExpr	LowAffinity
48	CD8+TIM3+	160	2.30336	LowExpr	LowAffinity
72	CD8+TIM3+	160	0.138948	LowExpr	LowAffinity
96	CD8+TIM3+	160	0.204754	LowExpr	LowAffinity
168	CD8+TIM3+	160	0.723802	LowExpr	LowAffinity
24	CD8+TIM3+	800	7.84727	LowExpr	LowAffinity
48	CD8+TIM3+	800	2.44641	LowExpr	LowAffinity
72	CD8+TIM3+	800	0.139422	LowExpr	LowAffinity
96	CD8+TIM3+	800	0.245804	LowExpr	LowAffinity
168	CD8+TIM3+	800	1.45268	LowExpr	LowAffinity
24	CD8+TIM3+	4000	7.59264	LowExpr	LowAffinity
48	CD8+TIM3+	4000	1.53186	LowExpr	LowAffinity
72	CD8+TIM3+	4000	0.228451	LowExpr	LowAffinity
96	CD8+TIM3+	4000	0.596181	LowExpr	LowAffinity
168	CD8+TIM3+	4000	2.1851	LowExpr	LowAffinity
24	CD8+TIM3+	20000	4.03064	LowExpr	LowAffinity
48	CD8+TIM3+	20000	1.46653	LowExpr	LowAffinity
72	CD8+TIM3+	20000	0.637315	LowExpr	LowAffinity
96	CD8+TIM3+	20000	1.27705	LowExpr	LowAffinity
168	CD8+TIM3+	20000	2.39421	LowExpr	LowAffinity
24	CD8+TIM3+	100000	4.62921	LowExpr	LowAffinity
48	CD8+TIM3+	100000	1.32787	LowExpr	LowAffinity
72	CD8+TIM3+	100000	0.833678	LowExpr	LowAffinity
96	CD8+TIM3+	100000	1.47064	LowExpr	LowAffinity
168	CD8+TIM3+	100000	3.04701	LowExpr	LowAffinity
24	IL2	0	5	LowExpr	LowAffinity
48	IL2	0	5	LowExpr	LowAffinity
72	IL2	0	5	LowExpr	LowAffinity
96	IL2	0	5	LowExpr	LowAffinity
168	IL2	0	5	LowExpr	LowAffinity
24	IL2	6	5	LowExpr	LowAffinity
48	IL2	6	5	LowExpr	LowAffinity
72	IL2	6	10.4	LowExpr	LowAffinity
96	IL2	6	5	LowExpr	LowAffinity
168	IL2	6	5	LowExpr	LowAffinity
24	IL2	32	5	LowExpr	LowAffinity
48	IL2	32	5	LowExpr	LowAffinity
72	IL2	32	5	LowExpr	LowAffinity
96	IL2	32	5	LowExpr	LowAffinity
168	IL2	32	5	LowExpr	LowAffinity
24	IL2	160	5	LowExpr	LowAffinity
48	IL2	160	5	LowExpr	LowAffinity
72	IL2	160	5	LowExpr	LowAffinity
96	IL2	160	5	LowExpr	LowAffinity
168	IL2	160	5	LowExpr	LowAffinity
24	IL2	800	5	LowExpr	LowAffinity
48	IL2	800	5	LowExpr	LowAffinity
72	IL2	800	5	LowExpr	LowAffinity
96	IL2	800	5	LowExpr	LowAffinity
168	IL2	800	10.2	LowExpr	LowAffinity
24	IL2	4000	10.1	LowExpr	LowAffinity
48	IL2	4000	5	LowExpr	LowAffinity
72	IL2	4000	10.5	LowExpr	LowAffinity
96	IL2	4000	10.1	LowExpr	LowAffinity
168	IL2	4000	5	LowExpr	LowAffinity
24	IL2	20000	5	LowExpr	LowAffinity
48	IL2	20000	10.5	LowExpr	LowAffinity
72	IL2	20000	10.2	LowExpr	LowAffinity
96	IL2	20000	10.5	LowExpr	LowAffinity
168	IL2	20000	5	LowExpr	LowAffinity
24	IL2	100000	5	LowExpr	LowAffinity
48	IL2	100000	10.7	LowExpr	LowAffinity
72	IL2	100000	5	LowExpr	LowAffinity
96	IL2	100000	5	LowExpr	LowAffinity
168	IL2	100000	5	LowExpr	LowAffinity
24	IL6	0	213.4	LowExpr	LowAffinity
48	IL6	0	5	LowExpr	LowAffinity
72	IL6	0	5	LowExpr	LowAffinity
96	IL6	0	5	LowExpr	LowAffinity
168	IL6	0	5	LowExpr	LowAffinity
24	IL6	6	5	LowExpr	LowAffinity
48	IL6	6	5	LowExpr	LowAffinity
72	IL6	6	5	LowExpr	LowAffinity
96	IL6	6	5	LowExpr	LowAffinity
168	IL6	6	5	LowExpr	LowAffinity
24	IL6	32	5	LowExpr	LowAffinity
48	IL6	32	5	LowExpr	LowAffinity
72	IL6	32	5	LowExpr	LowAffinity
96	IL6	32	5	LowExpr	LowAffinity
168	IL6	32	5	LowExpr	LowAffinity
24	IL6	160	5	LowExpr	LowAffinity
48	IL6	160	5	LowExpr	LowAffinity
72	IL6	160	5	LowExpr	LowAffinity
96	IL6	160	5	LowExpr	LowAffinity
168	IL6	160	5	LowExpr	LowAffinity
24	IL6	800	5	LowExpr	LowAffinity
48	IL6	800	5	LowExpr	LowAffinity
72	IL6	800	5	LowExpr	LowAffinity
96	IL6	800	5	LowExpr	LowAffinity
168	IL6	800	5	LowExpr	LowAffinity
24	IL6	4000	5	LowExpr	LowAffinity
48	IL6	4000	5	LowExpr	LowAffinity
72	IL6	4000	5	LowExpr	LowAffinity
96	IL6	4000	5	LowExpr	LowAffinity
168	IL6	4000	5	LowExpr	LowAffinity
24	IL6	20000	5	LowExpr	LowAffinity
48	IL6	20000	5	LowExpr	LowAffinity
72	IL6	20000	5	LowExpr	LowAffinity
96	IL6	20000	5	LowExpr	LowAffinity
168	IL6	20000	5	LowExpr	LowAffinity
24	IL6	100000	5	LowExpr	LowAffinity
48	IL6	100000	5	LowExpr	LowAffinity
72	IL6	100000	5	LowExpr	LowAffinity
96	IL6	100000	5	LowExpr	LowAffinity
168	IL6	100000	5	LowExpr	LowAffinity
24	IL10	0	5	LowExpr	LowAffinity
48	IL10	0	5	LowExpr	LowAffinity
72	IL10	0	5	LowExpr	LowAffinity
96	IL10	0	5	LowExpr	LowAffinity
168	IL10	0	5	LowExpr	LowAffinity
24	IL10	6	5	LowExpr	LowAffinity
48	IL10	6	5	LowExpr	LowAffinity
72	IL10	6	5	LowExpr	LowAffinity
96	IL10	6	5	LowExpr	LowAffinity
168	IL10	6	5	LowExpr	LowAffinity
24	IL10	32	5	LowExpr	LowAffinity
48	IL10	32	5	LowExpr	LowAffinity
72	IL10	32	5	LowExpr	LowAffinity
96	IL10	32	5	LowExpr	LowAffinity
168	IL10	32	5	LowExpr	LowAffinity
24	IL10	160	5	LowExpr	LowAffinity
48	IL10	160	5	LowExpr	LowAffinity
72	IL10	160	5	LowExpr	LowAffinity
96	IL10	160	5	LowExpr	LowAffinity
168	IL10	160	5	LowExpr	LowAffinity
24	IL10	800	5	LowExpr	LowAffinity
48	IL10	800	5	LowExpr	LowAffinity
72	IL10	800	5	LowExpr	LowAffinity
96	IL10	800	5	LowExpr	LowAffinity
168	IL10	800	5	LowExpr	LowAffinity
24	IL10	4000	5	LowExpr	LowAffinity
48	IL10	4000	5	LowExpr	LowAffinity
72	IL10	4000	5	LowExpr	LowAffinity
96	IL10	4000	5	LowExpr	LowAffinity
168	IL10	4000	5	LowExpr	LowAffinity
24	IL10	20000	5	LowExpr	LowAffinity
48	IL10	20000	5	LowExpr	LowAffinity
72	IL10	20000	5	LowExpr	LowAffinity
96	IL10	20000	5	LowExpr	LowAffinity
168	IL10	20000	5	LowExpr	LowAffinity
24	IL10	100000	5	LowExpr	LowAffinity
48	IL10	100000	5	LowExpr	LowAffinity
72	IL10	100000	5	LowExpr	LowAffinity
96	IL10	100000	5	LowExpr	LowAffinity
168	IL10	100000	5	LowExpr	LowAffinity
24	TNFa	0	5	LowExpr	LowAffinity
48	TNFa	0	5	LowExpr	LowAffinity
72	TNFa	0	5	LowExpr	LowAffinity
96	TNFa	0	5	LowExpr	LowAffinity
168	TNFa	0	5	LowExpr	LowAffinity
24	TNFa	6	5	LowExpr	LowAffinity
48	TNFa	6	5	LowExpr	LowAffinity
72	TNFa	6	5	LowExpr	LowAffinity
96	TNFa	6	5	LowExpr	LowAffinity
168	TNFa	6	5	LowExpr	LowAffinity
24	TNFa	32	5	LowExpr	LowAffinity
48	TNFa	32	5	LowExpr	LowAffinity
72	TNFa	32	5	LowExpr	LowAffinity
96	TNFa	32	5	LowExpr	LowAffinity
168	TNFa	32	5	LowExpr	LowAffinity
24	TNFa	160	5	LowExpr	LowAffinity
48	TNFa	160	5	LowExpr	LowAffinity
72	TNFa	160	5	LowExpr	LowAffinity
96	TNFa	160	5	LowExpr	LowAffinity
168	TNFa	160	5	LowExpr	LowAffinity
24	TNFa	800	5	LowExpr	LowAffinity
48	TNFa	800	5	LowExpr	LowAffinity
72	TNFa	800	5	LowExpr	LowAffinity
96	TNFa	800	5	LowExpr	LowAffinity
168	TNFa	800	5	LowExpr	LowAffinity
24	TNFa	4000	5	LowExpr	LowAffinity
48	TNFa	4000	5	LowExpr	LowAffinity
72	TNFa	4000	5	LowExpr	LowAffinity
96	TNFa	4000	5	LowExpr	LowAffinity
168	TNFa	4000	5	LowExpr	LowAffinity
24	TNFa	20000	5	LowExpr	LowAffinity
48	TNFa	20000	5	LowExpr	LowAffinity
72	TNFa	20000	5	LowExpr	LowAffinity
96	TNFa	20000	5	LowExpr	LowAffinity
168	TNFa	20000	5	LowExpr	LowAffinity
24	TNFa	100000	5	LowExpr	LowAffinity
48	TNFa	100000	5	LowExpr	LowAffinity
72	TNFa	100000	5	LowExpr	LowAffinity
96	TNFa	100000	5	LowExpr	LowAffinity
168	TNFa	100000	5	LowExpr	LowAffinity
24	IFNg	0	5	LowExpr	LowAffinity
48	IFNg	0	5	LowExpr	LowAffinity
72	IFNg	0	5	LowExpr	LowAffinity
96	IFNg	0	5	LowExpr	LowAffinity
168	IFNg	0	5	LowExpr	LowAffinity
24	IFNg	6	5	LowExpr	LowAffinity
48	IFNg	6	5	LowExpr	LowAffinity
72	IFNg	6	5	LowExpr	LowAffinity
96	IFNg	6	5	LowExpr	LowAffinity
168	IFNg	6	5	LowExpr	LowAffinity
24	IFNg	32	5	LowExpr	LowAffinity
48	IFNg	32	5	LowExpr	LowAffinity
72	IFNg	32	5	LowExpr	LowAffinity
96	IFNg	32	5	LowExpr	LowAffinity
168	IFNg	32	5	LowExpr	LowAffinity
24	IFNg	160	5	LowExpr	LowAffinity
48	IFNg	160	5	LowExpr	LowAffinity
72	IFNg	160	5	LowExpr	LowAffinity
96	IFNg	160	5	LowExpr	LowAffinity
168	IFNg	160	5	LowExpr	LowAffinity
24	IFNg	800	5	LowExpr	LowAffinity
48	IFNg	800	5	LowExpr	LowAffinity
72	IFNg	800	5	LowExpr	LowAffinity
96	IFNg	800	5	LowExpr	LowAffinity
168	IFNg	800	5	LowExpr	LowAffinity
24	IFNg	4000	5	LowExpr	LowAffinity
48	IFNg	4000	5	LowExpr	LowAffinity
72	IFNg	4000	5	LowExpr	LowAffinity
96	IFNg	4000	5	LowExpr	LowAffinity
168	IFNg	4000	5	LowExpr	LowAffinity
24	IFNg	20000	5	LowExpr	LowAffinity
48	IFNg	20000	5	LowExpr	LowAffinity
72	IFNg	20000	5	LowExpr	LowAffinity
96	IFNg	20000	5	LowExpr	LowAffinity
168	IFNg	20000	5	LowExpr	LowAffinity
24	IFNg	100000	5	LowExpr	LowAffinity
48	IFNg	100000	5	LowExpr	LowAffinity
72	IFNg	100000	5	LowExpr	LowAffinity
96	IFNg	100000	5	LowExpr	LowAffinity
168	IFNg	100000	5	LowExpr	LowAffinity
24	Tumour	0	15.57	LowExpr	LowAffinity
48	Tumour	0	122.676	LowExpr	LowAffinity
72	Tumour	0	290.46	LowExpr	LowAffinity
96	Tumour	0	163.494	LowExpr	LowAffinity
168	Tumour	0	261.12	LowExpr	LowAffinity
24	Tumour	6	22.818	LowExpr	LowAffinity
48	Tumour	6	144.564	LowExpr	LowAffinity
72	Tumour	6	282.684	LowExpr	LowAffinity
96	Tumour	6	201.258	LowExpr	LowAffinity
168	Tumour	6	304.752	LowExpr	LowAffinity
24	Tumour	32	25.332	LowExpr	LowAffinity
48	Tumour	32	141.924	LowExpr	LowAffinity
72	Tumour	32	277.98	LowExpr	LowAffinity
96	Tumour	32	186.318	LowExpr	LowAffinity
168	Tumour	32	294.786	LowExpr	LowAffinity
24	Tumour	160	17.874	LowExpr	LowAffinity
48	Tumour	160	154.038	LowExpr	LowAffinity
72	Tumour	160	299.484	LowExpr	LowAffinity
96	Tumour	160	210.648	LowExpr	LowAffinity
168	Tumour	160	309.15	LowExpr	LowAffinity
24	Tumour	800	20.514	LowExpr	LowAffinity
48	Tumour	800	171.45	LowExpr	LowAffinity
72	Tumour	800	248.622	LowExpr	LowAffinity
96	Tumour	800	190.248	LowExpr	LowAffinity
168	Tumour	800	287.964	LowExpr	LowAffinity
24	Tumour	4000	26.652	LowExpr	LowAffinity
48	Tumour	4000	173.574	LowExpr	LowAffinity
72	Tumour	4000	197.214	LowExpr	LowAffinity
96	Tumour	4000	117.222	LowExpr	LowAffinity
168	Tumour	4000	140.682	LowExpr	LowAffinity
24	Tumour	20000	37.014	LowExpr	LowAffinity
48	Tumour	20000	155.124	LowExpr	LowAffinity
72	Tumour	20000	146.178	LowExpr	LowAffinity
96	Tumour	20000	115.08	LowExpr	LowAffinity
168	Tumour	20000	122.406	LowExpr	LowAffinity
24	Tumour	100000	37.128	LowExpr	LowAffinity
48	Tumour	100000	132.564	LowExpr	LowAffinity
72	Tumour	100000	147.144	LowExpr	LowAffinity
96	Tumour	100000	99.384	LowExpr	LowAffinity
168	Tumour	100000	147.144	LowExpr	LowAffinity
24	CD4+	0	206.838	HighExpr	HighAffinity
48	CD4+	0	202.056	HighExpr	HighAffinity
72	CD4+	0	211.488	HighExpr	HighAffinity
96	CD4+	0	189	HighExpr	HighAffinity
168	CD4+	0	172.458	HighExpr	HighAffinity
24	CD4+	1	193.914	HighExpr	HighAffinity
48	CD4+	1	208.512	HighExpr	HighAffinity
72	CD4+	1	192.834	HighExpr	HighAffinity
96	CD4+	1	179.232	HighExpr	HighAffinity
168	CD4+	1	161.376	HighExpr	HighAffinity
24	CD4+	6	160.458	HighExpr	HighAffinity
48	CD4+	6	201.702	HighExpr	HighAffinity
72	CD4+	6	196.368	HighExpr	HighAffinity
96	CD4+	6	149.25	HighExpr	HighAffinity
168	CD4+	6	148.008	HighExpr	HighAffinity
24	CD4+	32	133.236	HighExpr	HighAffinity
48	CD4+	32	197.094	HighExpr	HighAffinity
72	CD4+	32	183.696	HighExpr	HighAffinity
96	CD4+	32	155.184	HighExpr	HighAffinity
168	CD4+	32	192.624	HighExpr	HighAffinity
24	CD4+	160	123.54	HighExpr	HighAffinity
48	CD4+	160	185.016	HighExpr	HighAffinity
72	CD4+	160	213.378	HighExpr	HighAffinity
96	CD4+	160	264.216	HighExpr	HighAffinity
168	CD4+	160	355.254	HighExpr	HighAffinity
24	CD4+	800	92.508	HighExpr	HighAffinity
48	CD4+	800	166.41	HighExpr	HighAffinity
72	CD4+	800	251.634	HighExpr	HighAffinity
96	CD4+	800	365.958	HighExpr	HighAffinity
168	CD4+	800	436.542	HighExpr	HighAffinity
24	CD4+	4000	74.424	HighExpr	HighAffinity
48	CD4+	4000	153.636	HighExpr	HighAffinity
72	CD4+	4000	259.92	HighExpr	HighAffinity
96	CD4+	4000	356.808	HighExpr	HighAffinity
168	CD4+	4000	387.612	HighExpr	HighAffinity
24	CD4+	20000	77.964	HighExpr	HighAffinity
48	CD4+	20000	147.27	HighExpr	HighAffinity
72	CD4+	20000	225.462	HighExpr	HighAffinity
96	CD4+	20000	334.092	HighExpr	HighAffinity
168	CD4+	20000	335.352	HighExpr	HighAffinity
24	CD4+CD25%	0	0.59	HighExpr	HighAffinity
48	CD4+CD25%	0	0.69	HighExpr	HighAffinity
72	CD4+CD25%	0	1.67	HighExpr	HighAffinity
96	CD4+CD25%	0	2.74	HighExpr	HighAffinity
168	CD4+CD25%	0	3.98	HighExpr	HighAffinity
24	CD4+CD25%	1	0.48	HighExpr	HighAffinity
48	CD4+CD25%	1	0.82	HighExpr	HighAffinity
72	CD4+CD25%	1	1.77	HighExpr	HighAffinity
96	CD4+CD25%	1	2.78	HighExpr	HighAffinity
168	CD4+CD25%	1	3.88	HighExpr	HighAffinity
24	CD4+CD25%	6	1.24	HighExpr	HighAffinity
48	CD4+CD25%	6	2.73	HighExpr	HighAffinity
72	CD4+CD25%	6	3.94	HighExpr	HighAffinity
96	CD4+CD25%	6	5.94	HighExpr	HighAffinity
168	CD4+CD25%	6	6.12	HighExpr	HighAffinity
24	CD4+CD25%	32	6.37	HighExpr	HighAffinity
48	CD4+CD25%	32	10.7	HighExpr	HighAffinity
72	CD4+CD25%	32	14.1	HighExpr	HighAffinity
96	CD4+CD25%	32	22.9	HighExpr	HighAffinity
168	CD4+CD25%	32	7.65	HighExpr	HighAffinity
24	CD4+CD25%	160	14.8	HighExpr	HighAffinity
48	CD4+CD25%	160	28	HighExpr	HighAffinity
72	CD4+CD25%	160	44.2	HighExpr	HighAffinity
96	CD4+CD25%	160	60.3	HighExpr	HighAffinity
168	CD4+CD25%	160	17.4	HighExpr	HighAffinity
24	CD4+CD25%	800	31.5	HighExpr	HighAffinity
48	CD4+CD25%	800	52.3	HighExpr	HighAffinity
72	CD4+CD25%	800	70.8	HighExpr	HighAffinity
96	CD4+CD25%	800	81.1	HighExpr	HighAffinity
168	CD4+CD25%	800	43	HighExpr	HighAffinity
24	CD4+CD25%	4000	33.2	HighExpr	HighAffinity
48	CD4+CD25%	4000	61.2	HighExpr	HighAffinity
72	CD4+CD25%	4000	79.3	HighExpr	HighAffinity
96	CD4+CD25%	4000	77.3	HighExpr	HighAffinity
168	CD4+CD25%	4000	51.4	HighExpr	HighAffinity
24	CD4+CD25%	20000	33	HighExpr	HighAffinity
48	CD4+CD25%	20000	62.2	HighExpr	HighAffinity
72	CD4+CD25%	20000	80.4	HighExpr	HighAffinity
96	CD4+CD25%	20000	79.3	HighExpr	HighAffinity
168	CD4+CD25%	20000	60.6	HighExpr	HighAffinity
24	CD4+CD25+	0	1.15783	HighExpr	HighAffinity
48	CD4+CD25+	0	1.34753	HighExpr	HighAffinity
72	CD4+CD25+	0	3.33295	HighExpr	HighAffinity
96	CD4+CD25+	0	5.19537	HighExpr	HighAffinity
168	CD4+CD25+	0	6.86383	HighExpr	HighAffinity
24	CD4+CD25+	1	1.01261	HighExpr	HighAffinity
48	CD4+CD25+	1	1.75245	HighExpr	HighAffinity
72	CD4+CD25+	1	3.56743	HighExpr	HighAffinity
96	CD4+CD25+	1	4.76648	HighExpr	HighAffinity
168	CD4+CD25+	1	6.10052	HighExpr	HighAffinity
24	CD4+CD25+	6	1.97983	HighExpr	HighAffinity
48	CD4+CD25+	6	5.82751	HighExpr	HighAffinity
72	CD4+CD25+	6	7.7369	HighExpr	HighAffinity
96	CD4+CD25+	6	8.86545	HighExpr	HighAffinity
168	CD4+CD25+	6	8.73422	HighExpr	HighAffinity
24	CD4+CD25+	32	8.62234	HighExpr	HighAffinity
48	CD4+CD25+	32	21.2502	HighExpr	HighAffinity
72	CD4+CD25+	32	25.5983	HighExpr	HighAffinity
96	CD4+CD25+	32	35.5371	HighExpr	HighAffinity
168	CD4+CD25+	32	14.7357	HighExpr	HighAffinity
24	CD4+CD25+	160	18.2839	HighExpr	HighAffinity
48	CD4+CD25+	160	52.7343	HighExpr	HighAffinity
72	CD4+CD25+	160	97.087	HighExpr	HighAffinity
96	CD4+CD25+	160	159.322	HighExpr	HighAffinity
168	CD4+CD25+	160	60.3932	HighExpr	HighAffinity
24	CD4+CD25+	800	28.4311	HighExpr	HighAffinity
48	CD4+CD25+	800	88.8424	HighExpr	HighAffinity
72	CD4+CD25+	800	177.905	HighExpr	HighAffinity
96	CD4+CD25+	800	288.549	HighExpr	HighAffinity
168	CD4+CD25+	800	187.713	HighExpr	HighAffinity
24	CD4+CD25+	4000	25.453	HighExpr	HighAffinity
48	CD4+CD25+	4000	97.5283	HighExpr	HighAffinity
72	CD4+CD25+	4000	199.619	HighExpr	HighAffinity
96	CD4+CD25+	4000	265.822	HighExpr	HighAffinity
168	CD4+CD25+	4000	199.233	HighExpr	HighAffinity
24	CD4+CD25+	20000	25.7281	HighExpr	HighAffinity
48	CD4+CD25+	20000	91.7587	HighExpr	HighAffinity
72	CD4+CD25+	20000	181.271	HighExpr	HighAffinity
96	CD4+CD25+	20000	279.047	HighExpr	HighAffinity
168	CD4+CD25+	20000	206.975	HighExpr	HighAffinity
24	CD4+PD1%	0	13.3	HighExpr	HighAffinity
48	CD4+PD1%	0	10.9	HighExpr	HighAffinity
72	CD4+PD1%	0	10.5	HighExpr	HighAffinity
96	CD4+PD1%	0	11.9	HighExpr	HighAffinity
168	CD4+PD1%	0	11.4	HighExpr	HighAffinity
24	CD4+PD1%	1	13.8	HighExpr	HighAffinity
48	CD4+PD1%	1	12.8	HighExpr	HighAffinity
72	CD4+PD1%	1	13.2	HighExpr	HighAffinity
96	CD4+PD1%	1	13.9	HighExpr	HighAffinity
168	CD4+PD1%	1	14.2	HighExpr	HighAffinity
24	CD4+PD1%	6	17.3	HighExpr	HighAffinity
48	CD4+PD1%	6	15.7	HighExpr	HighAffinity
72	CD4+PD1%	6	16.6	HighExpr	HighAffinity
96	CD4+PD1%	6	16.6	HighExpr	HighAffinity
168	CD4+PD1%	6	16.3	HighExpr	HighAffinity
24	CD4+PD1%	32	21.6	HighExpr	HighAffinity
48	CD4+PD1%	32	22.7	HighExpr	HighAffinity
72	CD4+PD1%	32	29.2	HighExpr	HighAffinity
96	CD4+PD1%	32	42	HighExpr	HighAffinity
168	CD4+PD1%	32	39	HighExpr	HighAffinity
24	CD4+PD1%	160	26.7	HighExpr	HighAffinity
48	CD4+PD1%	160	34.8	HighExpr	HighAffinity
72	CD4+PD1%	160	50.9	HighExpr	HighAffinity
96	CD4+PD1%	160	68.1	HighExpr	HighAffinity
168	CD4+PD1%	160	67.7	HighExpr	HighAffinity
24	CD4+PD1%	800	40.7	HighExpr	HighAffinity
48	CD4+PD1%	800	62.2	HighExpr	HighAffinity
72	CD4+PD1%	800	74.4	HighExpr	HighAffinity
96	CD4+PD1%	800	80	HighExpr	HighAffinity
168	CD4+PD1%	800	75	HighExpr	HighAffinity
24	CD4+PD1%	4000	41.7	HighExpr	HighAffinity
48	CD4+PD1%	4000	67.7	HighExpr	HighAffinity
72	CD4+PD1%	4000	77.9	HighExpr	HighAffinity
96	CD4+PD1%	4000	73.5	HighExpr	HighAffinity
168	CD4+PD1%	4000	75.7	HighExpr	HighAffinity
24	CD4+PD1%	20000	43	HighExpr	HighAffinity
48	CD4+PD1%	20000	68.8	HighExpr	HighAffinity
72	CD4+PD1%	20000	80	HighExpr	HighAffinity
96	CD4+PD1%	20000	73.5	HighExpr	HighAffinity
168	CD4+PD1%	20000	82.2	HighExpr	HighAffinity
24	CD4+PD1+	0	27.3026	HighExpr	HighAffinity
48	CD4+PD1+	0	22.4282	HighExpr	HighAffinity
72	CD4+PD1+	0	21.5718	HighExpr	HighAffinity
96	CD4+PD1+	0	21.995	HighExpr	HighAffinity
168	CD4+PD1+	0	20.0051	HighExpr	HighAffinity
24	CD4+PD1+	1	27.148	HighExpr	HighAffinity
48	CD4+PD1+	1	25.8632	HighExpr	HighAffinity
72	CD4+PD1+	1	25.4541	HighExpr	HighAffinity
96	CD4+PD1+	1	24.5182	HighExpr	HighAffinity
168	CD4+PD1+	1	22.3267	HighExpr	HighAffinity
24	CD4+PD1+	6	27.6855	HighExpr	HighAffinity
48	CD4+PD1+	6	32.6597	HighExpr	HighAffinity
72	CD4+PD1+	6	32.5971	HighExpr	HighAffinity
96	CD4+PD1+	6	24.7984	HighExpr	HighAffinity
168	CD4+PD1+	6	23.2627	HighExpr	HighAffinity
24	CD4+PD1+	32	29.3119	HighExpr	HighAffinity
48	CD4+PD1+	32	44.7403	HighExpr	HighAffinity
72	CD4+PD1+	32	53.6392	HighExpr	HighAffinity
96	CD4+PD1+	32	65.1773	HighExpr	HighAffinity
168	CD4+PD1+	32	75.1234	HighExpr	HighAffinity
24	CD4+PD1+	160	32.9852	HighExpr	HighAffinity
48	CD4+PD1+	160	62.7204	HighExpr	HighAffinity
72	CD4+PD1+	160	115.651	HighExpr	HighAffinity
96	CD4+PD1+	160	181.977	HighExpr	HighAffinity
168	CD4+PD1+	160	241.192	HighExpr	HighAffinity
24	CD4+PD1+	800	37.6508	HighExpr	HighAffinity
48	CD4+PD1+	800	104.173	HighExpr	HighAffinity
72	CD4+PD1+	800	187.216	HighExpr	HighAffinity
96	CD4+PD1+	800	292.766	HighExpr	HighAffinity
168	CD4+PD1+	800	327.843	HighExpr	HighAffinity
24	CD4+PD1+	4000	31.8547	HighExpr	HighAffinity
48	CD4+PD1+	4000	105.241	HighExpr	HighAffinity
72	CD4+PD1+	4000	202.218	HighExpr	HighAffinity
96	CD4+PD1+	4000	254.761	HighExpr	HighAffinity
168	CD4+PD1+	4000	300.399	HighExpr	HighAffinity
24	CD4+PD1+	20000	33.5245	HighExpr	HighAffinity
48	CD4+PD1+	20000	99.5545	HighExpr	HighAffinity
72	CD4+PD1+	20000	180.144	HighExpr	HighAffinity
96	CD4+PD1+	20000	249.901	HighExpr	HighAffinity
168	CD4+PD1+	20000	278.007	HighExpr	HighAffinity
24	CD4+TIM3%	0	8.01	HighExpr	HighAffinity
48	CD4+TIM3%	0	2.41	HighExpr	HighAffinity
72	CD4+TIM3%	0	0.37	HighExpr	HighAffinity
96	CD4+TIM3%	0	0.35	HighExpr	HighAffinity
168	CD4+TIM3%	0	0.39	HighExpr	HighAffinity
24	CD4+TIM3%	1	6.81	HighExpr	HighAffinity
48	CD4+TIM3%	1	3.32	HighExpr	HighAffinity
72	CD4+TIM3%	1	0.65	HighExpr	HighAffinity
96	CD4+TIM3%	1	0.66	HighExpr	HighAffinity
168	CD4+TIM3%	1	0.55	HighExpr	HighAffinity
24	CD4+TIM3%	6	2.33	HighExpr	HighAffinity
48	CD4+TIM3%	6	4.29	HighExpr	HighAffinity
72	CD4+TIM3%	6	2.02	HighExpr	HighAffinity
96	CD4+TIM3%	6	1.61	HighExpr	HighAffinity
168	CD4+TIM3%	6	2.53	HighExpr	HighAffinity
24	CD4+TIM3%	32	2.2	HighExpr	HighAffinity
48	CD4+TIM3%	32	3.63	HighExpr	HighAffinity
72	CD4+TIM3%	32	4.56	HighExpr	HighAffinity
96	CD4+TIM3%	32	8.28	HighExpr	HighAffinity
168	CD4+TIM3%	32	9.81	HighExpr	HighAffinity
24	CD4+TIM3%	160	3.11	HighExpr	HighAffinity
48	CD4+TIM3%	160	6.92	HighExpr	HighAffinity
72	CD4+TIM3%	160	15	HighExpr	HighAffinity
96	CD4+TIM3%	160	28.3	HighExpr	HighAffinity
168	CD4+TIM3%	160	23	HighExpr	HighAffinity
24	CD4+TIM3%	800	5	HighExpr	HighAffinity
48	CD4+TIM3%	800	15.9	HighExpr	HighAffinity
72	CD4+TIM3%	800	29.6	HighExpr	HighAffinity
96	CD4+TIM3%	800	31.6	HighExpr	HighAffinity
168	CD4+TIM3%	800	28.2	HighExpr	HighAffinity
24	CD4+TIM3%	4000	5.5	HighExpr	HighAffinity
48	CD4+TIM3%	4000	19.2	HighExpr	HighAffinity
72	CD4+TIM3%	4000	34.9	HighExpr	HighAffinity
96	CD4+TIM3%	4000	25.1	HighExpr	HighAffinity
168	CD4+TIM3%	4000	29.2	HighExpr	HighAffinity
24	CD4+TIM3%	20000	5.29	HighExpr	HighAffinity
48	CD4+TIM3%	20000	18.6	HighExpr	HighAffinity
72	CD4+TIM3%	20000	33.8	HighExpr	HighAffinity
96	CD4+TIM3%	20000	28.3	HighExpr	HighAffinity
168	CD4+TIM3%	20000	35.9	HighExpr	HighAffinity
24	CD4+TIM3+	0	15.8912	HighExpr	HighAffinity
48	CD4+TIM3+	0	5.13388	HighExpr	HighAffinity
72	CD4+TIM3+	0	0.740208	HighExpr	HighAffinity
96	CD4+TIM3+	0	0.663642	HighExpr	HighAffinity
168	CD4+TIM3+	0	0.672586	HighExpr	HighAffinity
24	CD4+TIM3+	1	12.5075	HighExpr	HighAffinity
48	CD4+TIM3+	1	6.70826	HighExpr	HighAffinity
72	CD4+TIM3+	1	1.28135	HighExpr	HighAffinity
96	CD4+TIM3+	1	1.19505	HighExpr	HighAffinity
168	CD4+TIM3+	1	0.864765	HighExpr	HighAffinity
24	CD4+TIM3+	6	3.75041	HighExpr	HighAffinity
48	CD4+TIM3+	6	8.44426	HighExpr	HighAffinity
72	CD4+TIM3+	6	3.72447	HighExpr	HighAffinity
96	CD4+TIM3+	6	2.36245	HighExpr	HighAffinity
168	CD4+TIM3+	6	3.6114	HighExpr	HighAffinity
24	CD4+TIM3+	32	3.0364	HighExpr	HighAffinity
48	CD4+TIM3+	32	7.00227	HighExpr	HighAffinity
72	CD4+TIM3+	32	8.8777	HighExpr	HighAffinity
96	CD4+TIM3+	32	12.8492	HighExpr	HighAffinity
168	CD4+TIM3+	32	18.8964	HighExpr	HighAffinity
24	CD4+TIM3+	160	3.74326	HighExpr	HighAffinity
48	CD4+TIM3+	160	13.0796	HighExpr	HighAffinity
72	CD4+TIM3+	160	33.6636	HighExpr	HighAffinity
96	CD4+TIM3+	160	75.5948	HighExpr	HighAffinity
168	CD4+TIM3+	160	82.306	HighExpr	HighAffinity
24	CD4+TIM3+	800	4.4316	HighExpr	HighAffinity
48	CD4+TIM3+	800	26.7041	HighExpr	HighAffinity
72	CD4+TIM3+	800	74.4837	HighExpr	HighAffinity
96	CD4+TIM3+	800	115.643	HighExpr	HighAffinity
168	CD4+TIM3+	800	123.105	HighExpr	HighAffinity
24	CD4+TIM3+	4000	4.3158	HighExpr	HighAffinity
48	CD4+TIM3+	4000	29.4074	HighExpr	HighAffinity
72	CD4+TIM3+	4000	86.612	HighExpr	HighAffinity
96	CD4+TIM3+	4000	85.6372	HighExpr	HighAffinity
168	CD4+TIM3+	4000	113.183	HighExpr	HighAffinity
24	CD4+TIM3+	20000	4.09097	HighExpr	HighAffinity
48	CD4+TIM3+	20000	26.4685	HighExpr	HighAffinity
72	CD4+TIM3+	20000	73.661	HighExpr	HighAffinity
96	CD4+TIM3+	20000	99.5843	HighExpr	HighAffinity
168	CD4+TIM3+	20000	124.047	HighExpr	HighAffinity
24	CD8+	0	85.788	HighExpr	HighAffinity
48	CD8+	0	92.508	HighExpr	HighAffinity
72	CD8+	0	72.672	HighExpr	HighAffinity
96	CD8+	0	74.226	HighExpr	HighAffinity
168	CD8+	0	97.146	HighExpr	HighAffinity
24	CD8+	1	75.312	HighExpr	HighAffinity
48	CD8+	1	83.466	HighExpr	HighAffinity
72	CD8+	1	61.782	HighExpr	HighAffinity
96	CD8+	1	66.762	HighExpr	HighAffinity
168	CD8+	1	82.344	HighExpr	HighAffinity
24	CD8+	6	61.944	HighExpr	HighAffinity
48	CD8+	6	68.928	HighExpr	HighAffinity
72	CD8+	6	54.306	HighExpr	HighAffinity
96	CD8+	6	47.874	HighExpr	HighAffinity
168	CD8+	6	60.588	HighExpr	HighAffinity
24	CD8+	32	51.486	HighExpr	HighAffinity
48	CD8+	32	68.76	HighExpr	HighAffinity
72	CD8+	32	63.102	HighExpr	HighAffinity
96	CD8+	32	62.586	HighExpr	HighAffinity
168	CD8+	32	91.422	HighExpr	HighAffinity
24	CD8+	160	37.584	HighExpr	HighAffinity
48	CD8+	160	58.944	HighExpr	HighAffinity
72	CD8+	160	90.198	HighExpr	HighAffinity
96	CD8+	160	146.778	HighExpr	HighAffinity
168	CD8+	160	172.68	HighExpr	HighAffinity
24	CD8+	800	33.522	HighExpr	HighAffinity
48	CD8+	800	47.418	HighExpr	HighAffinity
72	CD8+	800	117.726	HighExpr	HighAffinity
96	CD8+	800	211.884	HighExpr	HighAffinity
168	CD8+	800	289.224	HighExpr	HighAffinity
24	CD8+	4000	29.802	HighExpr	HighAffinity
48	CD8+	4000	47.682	HighExpr	HighAffinity
72	CD8+	4000	124.89	HighExpr	HighAffinity
96	CD8+	4000	206.022	HighExpr	HighAffinity
168	CD8+	4000	251.85	HighExpr	HighAffinity
24	CD8+	20000	29.418	HighExpr	HighAffinity
48	CD8+	20000	49.998	HighExpr	HighAffinity
72	CD8+	20000	108.312	HighExpr	HighAffinity
96	CD8+	20000	182.358	HighExpr	HighAffinity
168	CD8+	20000	209.244	HighExpr	HighAffinity
24	CD8+CD25%	0	4.26	HighExpr	HighAffinity
48	CD8+CD25%	0	8.47	HighExpr	HighAffinity
72	CD8+CD25%	0	3.84	HighExpr	HighAffinity
96	CD8+CD25%	0	2.97	HighExpr	HighAffinity
168	CD8+CD25%	0	9.06	HighExpr	HighAffinity
24	CD8+CD25%	1	4.53	HighExpr	HighAffinity
48	CD8+CD25%	1	8.61	HighExpr	HighAffinity
72	CD8+CD25%	1	3.85	HighExpr	HighAffinity
96	CD8+CD25%	1	4.03	HighExpr	HighAffinity
168	CD8+CD25%	1	9.5	HighExpr	HighAffinity
24	CD8+CD25%	6	10.1	HighExpr	HighAffinity
48	CD8+CD25%	6	13.9	HighExpr	HighAffinity
72	CD8+CD25%	6	16.9	HighExpr	HighAffinity
96	CD8+CD25%	6	19.8	HighExpr	HighAffinity
168	CD8+CD25%	6	33.2	HighExpr	HighAffinity
24	CD8+CD25%	32	30.5	HighExpr	HighAffinity
48	CD8+CD25%	32	37.3	HighExpr	HighAffinity
72	CD8+CD25%	32	46.9	HighExpr	HighAffinity
96	CD8+CD25%	32	58.7	HighExpr	HighAffinity
168	CD8+CD25%	32	47.7	HighExpr	HighAffinity
24	CD8+CD25%	160	45.6	HighExpr	HighAffinity
48	CD8+CD25%	160	53.3	HighExpr	HighAffinity
72	CD8+CD25%	160	70.2	HighExpr	HighAffinity
96	CD8+CD25%	160	80.2	HighExpr	HighAffinity
168	CD8+CD25%	160	60.1	HighExpr	HighAffinity
24	CD8+CD25%	800	63	HighExpr	HighAffinity
48	CD8+CD25%	800	70.3	HighExpr	HighAffinity
72	CD8+CD25%	800	85.4	HighExpr	HighAffinity
96	CD8+CD25%	800	91.8	HighExpr	HighAffinity
168	CD8+CD25%	800	69.6	HighExpr	HighAffinity
24	CD8+CD25%	4000	66.8	HighExpr	HighAffinity
48	CD8+CD25%	4000	75.5	HighExpr	HighAffinity
72	CD8+CD25%	4000	89.1	HighExpr	HighAffinity
96	CD8+CD25%	4000	90.6	HighExpr	HighAffinity
168	CD8+CD25%	4000	72.5	HighExpr	HighAffinity
24	CD8+CD25%	20000	64.2	HighExpr	HighAffinity
48	CD8+CD25%	20000	76	HighExpr	HighAffinity
72	CD8+CD25%	20000	90.1	HighExpr	HighAffinity
96	CD8+CD25%	20000	92.1	HighExpr	HighAffinity
168	CD8+CD25%	20000	85	HighExpr	HighAffinity
24	CD8+CD25+	0	3.68064	HighExpr	HighAffinity
48	CD8+CD25+	0	7.79325	HighExpr	HighAffinity
72	CD8+CD25+	0	2.6443	HighExpr	HighAffinity
96	CD8+CD25+	0	2.20451	HighExpr	HighAffinity
168	CD8+CD25+	0	9.35865	HighExpr	HighAffinity
24	CD8+CD25+	1	3.87252	HighExpr	HighAffinity
48	CD8+CD25+	1	7.29697	HighExpr	HighAffinity
72	CD8+CD25+	1	2.6565	HighExpr	HighAffinity
96	CD8+CD25+	1	2.72509	HighExpr	HighAffinity
168	CD8+CD25+	1	7.83009	HighExpr	HighAffinity
24	CD8+CD25+	6	6.151	HighExpr	HighAffinity
48	CD8+CD25+	6	9.4985	HighExpr	HighAffinity
72	CD8+CD25+	6	9.17771	HighExpr	HighAffinity
96	CD8+CD25+	6	8.99078	HighExpr	HighAffinity
168	CD8+CD25+	6	18.669	HighExpr	HighAffinity
24	CD8+CD25+	32	14.6903	HighExpr	HighAffinity
48	CD8+CD25+	32	25.6475	HighExpr	HighAffinity
72	CD8+CD25+	32	27.828	HighExpr	HighAffinity
96	CD8+CD25+	32	36.347	HighExpr	HighAffinity
168	CD8+CD25+	32	44.0654	HighExpr	HighAffinity
24	CD8+CD25+	160	17.1383	HighExpr	HighAffinity
48	CD8+CD25+	160	31.4172	HighExpr	HighAffinity
72	CD8+CD25+	160	64.5818	HighExpr	HighAffinity
96	CD8+CD25+	160	118.438	HighExpr	HighAffinity
168	CD8+CD25+	160	103.42	HighExpr	HighAffinity
24	CD8+CD25+	800	22.091	HighExpr	HighAffinity
48	CD8+CD25+	800	33.6194	HighExpr	HighAffinity
72	CD8+CD25+	800	100.83	HighExpr	HighAffinity
96	CD8+CD25+	800	194.51	HighExpr	HighAffinity
168	CD8+CD25+	800	194.069	HighExpr	HighAffinity
24	CD8+CD25+	4000	19.9077	HighExpr	HighAffinity
48	CD8+CD25+	4000	35.9999	HighExpr	HighAffinity
72	CD8+CD25+	4000	111.277	HighExpr	HighAffinity
96	CD8+CD25+	4000	183.36	HighExpr	HighAffinity
168	CD8+CD25+	4000	181.608	HighExpr	HighAffinity
24	CD8+CD25+	20000	18.5665	HighExpr	HighAffinity
48	CD8+CD25+	20000	37.9485	HighExpr	HighAffinity
72	CD8+CD25+	20000	97.5891	HighExpr	HighAffinity
96	CD8+CD25+	20000	171.417	HighExpr	HighAffinity
[truncated: 1,201 more rows]
