# Supplementary material for: A Novel Approach for Quantifying the Pharmacological Activity of T-Cell Engagers Utilizing In Vitro Time Course Experiments and Streamlined Data Analysis
Source: AAPS J. 2021 Dec 3;24(1):7. doi: 10.1208/s12248-021-00637-2 (PMC8817205; doi:10.1208/s12248-021-00637-2)
Supplement: Supplementary file 3 — Supplementary file3 (XLSX 104 KB) [file 12248_2021_637_MOESM3_ESM.xlsx]

## Sheet: Sheet1
Time	Readout	Obs	Conc	CellLine	Drug	rep1	rep2	rep3	Y_mean	Y_median
18	IL2	5	0	HighExpr	HighAffinity	5	5	5	5	5
44	IL2	5	0	HighExpr	HighAffinity	5	5	5	5	5
68	IL2	5	0	HighExpr	HighAffinity	5	5	5	5	5
94	IL2	5	0	HighExpr	HighAffinity	5	5	5	5	5
18	IL2	5	0.5	HighExpr	HighAffinity	5	5	5	5	5
44	IL2	5	0.5	HighExpr	HighAffinity	5	5	5	5	5
68	IL2	5	0.5	HighExpr	HighAffinity	5	5	5	5	5
94	IL2	5	0.5	HighExpr	HighAffinity	5	5	61.2273	23.7424	5
18	IL2	5	5	HighExpr	HighAffinity	5	5	5	5	5
44	IL2	5	5	HighExpr	HighAffinity	5	5	5	5	5
68	IL2	5	5	HighExpr	HighAffinity	5	5	5	5	5
94	IL2	5	5	HighExpr	HighAffinity	5	5	5	5	5
18	IL2	5	50	HighExpr	HighAffinity	5	5	5	5	5
44	IL2	5	50	HighExpr	HighAffinity	5	5	5	5	5
68	IL2	5	50	HighExpr	HighAffinity	5	5	5	5	5
94	IL2	5	50	HighExpr	HighAffinity	5	5	5	5	5
18	IL2	5	500	HighExpr	HighAffinity	5	5	13.2018	7.73393	5
44	IL2	63.9876	500	HighExpr	HighAffinity	32.9667	110.016	63.9876	68.9902	63.9876
68	IL2	26.689	500	HighExpr	HighAffinity	74.7314	18.4122	26.689	39.9442	26.689
94	IL2	5	500	HighExpr	HighAffinity	5	5	5	5	5
18	IL2	11.0578	5000	HighExpr	HighAffinity	11.0578	11.3258	5	9.12787	11.0578
44	IL2	100.234	5000	HighExpr	HighAffinity	168.306	100.234	53.5356	107.359	100.234
68	IL2	170.567	5000	HighExpr	HighAffinity	236.221	170.567	99.0638	168.618	170.567
94	IL2	12.2513	5000	HighExpr	HighAffinity	24.8843	12.2513	5	14.0452	12.2513
18	IL2	18.5618	50000	HighExpr	HighAffinity	35.5127	18.5618	13.4028	22.4924	18.5618
44	IL2	121.674	50000	HighExpr	HighAffinity	224.184	121.674	95.9464	147.268	121.674
68	IL2	350.976	50000	HighExpr	HighAffinity	388.376	350.976	97.6325	278.995	350.976
94	IL2	120.098	50000	HighExpr	HighAffinity	1075.28	120.098	70.4375	421.94	120.098
18	IL10	5	0	HighExpr	HighAffinity	5	5	5	5	5
44	IL10	5	0	HighExpr	HighAffinity	5	5	5	5	5
68	IL10	5	0	HighExpr	HighAffinity	5	5	5	5	5
94	IL10	5	0	HighExpr	HighAffinity	5	5	5	5	5
18	IL10	5	0.5	HighExpr	HighAffinity	5	5	5	5	5
44	IL10	5	0.5	HighExpr	HighAffinity	5	5	5	5	5
68	IL10	58.1497	0.5	HighExpr	HighAffinity	37.4903	111.164	58.1497	68.9347	58.1497
94	IL10	95.1147	0.5	HighExpr	HighAffinity	91.0169	95.1147	206.095	130.742	95.1147
18	IL10	46.229	5	HighExpr	HighAffinity	46.229	23.9816	87.9676	52.7261	46.229
44	IL10	44.654	5	HighExpr	HighAffinity	24.1785	44.654	60.5028	43.1118	44.654
68	IL10	99.2124	5	HighExpr	HighAffinity	91.1877	99.2124	240.243	143.548	99.2124
94	IL10	468.606	5	HighExpr	HighAffinity	490.375	249.548	468.606	402.843	468.606
18	IL10	134.136	50	HighExpr	HighAffinity	134.136	170.46	55.0886	119.895	134.136
44	IL10	220.369	50	HighExpr	HighAffinity	243.109	196.055	220.369	219.844	220.369
68	IL10	239.816	50	HighExpr	HighAffinity	239.816	236.231	275.586	250.544	239.816
94	IL10	315.709	50	HighExpr	HighAffinity	315.709	551.244	295.392	387.448	315.709
18	IL10	225.193	500	HighExpr	HighAffinity	249.015	119.37	225.193	197.859	225.193
44	IL10	398.94	500	HighExpr	HighAffinity	398.94	323.731	492.261	404.977	398.94
68	IL10	766.631	500	HighExpr	HighAffinity	766.631	692.872	770.473	743.325	766.631
94	IL10	1486.55	500	HighExpr	HighAffinity	1768.87	1456.93	1486.55	1570.78	1486.55
18	IL10	190.542	5000	HighExpr	HighAffinity	190.542	295.479	128.525	204.849	190.542
44	IL10	467.848	5000	HighExpr	HighAffinity	529.569	467.848	443.631	480.349	467.848
68	IL10	907.149	5000	HighExpr	HighAffinity	626.113	907.149	960.164	831.142	907.149
94	IL10	1650.21	5000	HighExpr	HighAffinity	2806.96	1200.82	1650.21	1886	1650.21
18	IL10	184.143	50000	HighExpr	HighAffinity	308.079	178.926	184.143	223.716	184.143
44	IL10	606.746	50000	HighExpr	HighAffinity	606.746	665.318	366.947	546.337	606.746
68	IL10	924.48	50000	HighExpr	HighAffinity	1385.05	924.48	828.268	1045.93	924.48
94	IL10	2668.07	50000	HighExpr	HighAffinity	2668.07	3841.64	2302.17	2937.29	2668.07
18	IL6	5	0	HighExpr	HighAffinity	5	5	5	5	5
44	IL6	5	0	HighExpr	HighAffinity	5	5	5	5	5
68	IL6	5	0	HighExpr	HighAffinity	5	5	5	5	5
94	IL6	5	0	HighExpr	HighAffinity	5	5	5	5	5
18	IL6	5	0.5	HighExpr	HighAffinity	5	5	5	5	5
44	IL6	5	0.5	HighExpr	HighAffinity	5	5	5	5	5
68	IL6	5	0.5	HighExpr	HighAffinity	5	5	5	5	5
94	IL6	5	0.5	HighExpr	HighAffinity	5	5	5	5	5
18	IL6	5	5	HighExpr	HighAffinity	5	5	5	5	5
44	IL6	5	5	HighExpr	HighAffinity	5	5	5	5	5
68	IL6	20.9381	5	HighExpr	HighAffinity	19.8755	29.7935	20.9381	23.5357	20.9381
94	IL6	39.3574	5	HighExpr	HighAffinity	27.4321	40.1839	39.3574	35.6578	39.3574
18	IL6	5	50	HighExpr	HighAffinity	5	5	30.7975	13.5992	5
44	IL6	58.4896	50	HighExpr	HighAffinity	58.4896	47.2596	71.889	59.2127	58.4896
68	IL6	144.678	50	HighExpr	HighAffinity	144.678	162.388	133.697	146.921	144.678
94	IL6	205.249	50	HighExpr	HighAffinity	205.249	237.6	158.374	200.408	205.249
18	IL6	61.1694	500	HighExpr	HighAffinity	56.4478	61.1694	85.2884	67.6352	61.1694
44	IL6	238.552	500	HighExpr	HighAffinity	146.287	308.612	238.552	231.15	238.552
68	IL6	339.496	500	HighExpr	HighAffinity	378.106	339.496	324.619	347.407	339.496
94	IL6	709.416	500	HighExpr	HighAffinity	709.416	813.91	650.38	724.568	709.416
18	IL6	50.0671	5000	HighExpr	HighAffinity	34.1154	60.659	50.0671	48.2805	50.0671
44	IL6	230.13	5000	HighExpr	HighAffinity	230.13	334.262	205.245	256.545	230.13
68	IL6	427.46	5000	HighExpr	HighAffinity	427.46	563.951	416.834	469.415	427.46
94	IL6	1027.38	5000	HighExpr	HighAffinity	1027.38	1036.24	797.97	953.864	1027.38
18	IL6	49.5566	50000	HighExpr	HighAffinity	57.4687	24.034	49.5566	43.6864	49.5566
44	IL6	204.479	50000	HighExpr	HighAffinity	235.106	204.479	181.381	206.989	204.479
68	IL6	411.993	50000	HighExpr	HighAffinity	411.993	598.546	369.605	460.048	411.993
94	IL6	820.285	50000	HighExpr	HighAffinity	607.166	1123.73	820.285	850.394	820.285
18	IFNg	5	0	HighExpr	HighAffinity	5	5	5	5	5
44	IFNg	5	0	HighExpr	HighAffinity	5	5	5	5	5
68	IFNg	5	0	HighExpr	HighAffinity	5	5	5	5	5
94	IFNg	5	0	HighExpr	HighAffinity	5	5	5	5	5
18	IFNg	5	0.5	HighExpr	HighAffinity	5	5	5	5	5
44	IFNg	5	0.5	HighExpr	HighAffinity	5	5	5	5	5
68	IFNg	5	0.5	HighExpr	HighAffinity	5	5	5	5	5
94	IFNg	5	0.5	HighExpr	HighAffinity	5	5	5	5	5
18	IFNg	5	5	HighExpr	HighAffinity	5	5	5	5	5
44	IFNg	5	5	HighExpr	HighAffinity	5	5	5	5	5
68	IFNg	29.4937	5	HighExpr	HighAffinity	29.4937	26.2153	58.0736	37.9275	29.4937
94	IFNg	174.246	5	HighExpr	HighAffinity	181.373	174.246	119.866	158.495	174.246
18	IFNg	5	50	HighExpr	HighAffinity	5	5	5	5	5
44	IFNg	105.203	50	HighExpr	HighAffinity	137.684	105.203	46.7222	96.5366	105.203
68	IFNg	242.097	50	HighExpr	HighAffinity	191.066	395.544	242.097	276.236	242.097
94	IFNg	908.771	50	HighExpr	HighAffinity	1035.28	908.771	650.126	864.725	908.771
18	IFNg	5	500	HighExpr	HighAffinity	5	5	5	5	5
44	IFNg	644.57	500	HighExpr	HighAffinity	488.947	738.848	644.57	624.122	644.57
68	IFNg	2271.7	500	HighExpr	HighAffinity	2410.25	2271.7	1714.99	2132.31	2271.7
94	IFNg	3983	500	HighExpr	HighAffinity	4124.68	3983	3891.27	3999.65	3983
18	IFNg	5	5000	HighExpr	HighAffinity	5	5	5	5	5
44	IFNg	833.73	5000	HighExpr	HighAffinity	861.388	833.73	689.938	795.019	833.73
68	IFNg	3143.28	5000	HighExpr	HighAffinity	2826.76	3353.74	3143.28	3107.92	3143.28
94	IFNg	4127.68	5000	HighExpr	HighAffinity	3773.1	4394.95	4127.68	4098.58	4127.68
18	IFNg	5	50000	HighExpr	HighAffinity	5	5	5	5	5
44	IFNg	836.97	50000	HighExpr	HighAffinity	1202.93	836.97	647.811	895.903	836.97
68	IFNg	3245.98	50000	HighExpr	HighAffinity	3245.98	3655.36	3146.13	3349.16	3245.98
94	IFNg	4214.98	50000	HighExpr	HighAffinity	3361.15	4518.17	4214.98	4031.44	4214.98
18	TNFa	5	0	HighExpr	HighAffinity	5	5	5	5	5
44	TNFa	5	0	HighExpr	HighAffinity	5	5	5	5	5
68	TNFa	5	0	HighExpr	HighAffinity	5	5	5	5	5
94	TNFa	5	0	HighExpr	HighAffinity	5	5	5	5	5
18	TNFa	5	0.5	HighExpr	HighAffinity	5	5	5	5	5
44	TNFa	5	0.5	HighExpr	HighAffinity	5	5	5	5	5
68	TNFa	5	0.5	HighExpr	HighAffinity	5	5	5	5	5
94	TNFa	5	0.5	HighExpr	HighAffinity	5	5	5	5	5
18	TNFa	5	5	HighExpr	HighAffinity	5	5	5	5	5
44	TNFa	5	5	HighExpr	HighAffinity	5	5	5	5	5
68	TNFa	5	5	HighExpr	HighAffinity	5	5	5	5	5
94	TNFa	5	5	HighExpr	HighAffinity	15.0339	5	5	8.34463	5
18	TNFa	5	50	HighExpr	HighAffinity	5	5	5	5	5
44	TNFa	40.385	50	HighExpr	HighAffinity	25.5502	40.385	44.8475	36.9276	40.385
68	TNFa	64.8816	50	HighExpr	HighAffinity	64.8185	109.808	64.8816	79.8359	64.8816
94	TNFa	80.7193	50	HighExpr	HighAffinity	80.7193	122.427	73.8415	92.3294	80.7193
18	TNFa	5	500	HighExpr	HighAffinity	5	5	5	5	5
44	TNFa	227.148	500	HighExpr	HighAffinity	133.615	227.148	279.673	213.479	227.148
68	TNFa	513.322	500	HighExpr	HighAffinity	513.322	555.85	366.365	478.512	513.322
94	TNFa	850.898	500	HighExpr	HighAffinity	707.16	1244.95	850.898	934.335	850.898
18	TNFa	5	5000	HighExpr	HighAffinity	5	5	5	5	5
44	TNFa	197.417	5000	HighExpr	HighAffinity	248.435	140.309	197.417	195.387	197.417
68	TNFa	783.761	5000	HighExpr	HighAffinity	783.761	913.491	692.962	796.738	783.761
94	TNFa	1345.34	5000	HighExpr	HighAffinity	1345.34	1635.27	1300.28	1426.96	1345.34
18	TNFa	5	50000	HighExpr	HighAffinity	5	5	5	5	5
44	TNFa	194.885	50000	HighExpr	HighAffinity	216.594	194.885	186.924	199.468	194.885
68	TNFa	543.609	50000	HighExpr	HighAffinity	543.609	938.983	457.479	646.69	543.609
94	TNFa	1263.75	50000	HighExpr	HighAffinity	1046.25	2284.87	1263.75	1531.62	1263.75
18	IFNg	5	0	HighExpr	LowAffinity	5	5	5	5	5
44	IFNg	5	0	HighExpr	LowAffinity	5	5	5	5	5
68	IFNg	5	0	HighExpr	LowAffinity	5	5	5	5	5
94	IFNg	5	0	HighExpr	LowAffinity	5	5	5	5	5
18	IFNg	5	0.5	HighExpr	LowAffinity	5	5	5	5	5
44	IFNg	5	0.5	HighExpr	LowAffinity	5	5	5	5	5
68	IFNg	5	0.5	HighExpr	LowAffinity	5	5	5	5	5
94	IFNg	26.5004	0.5	HighExpr	LowAffinity	47.3116	26.5004	5	26.2707	26.5004
18	IFNg	5	5	HighExpr	LowAffinity	5	5	5	5	5
44	IFNg	5	5	HighExpr	LowAffinity	5	5	5	5	5
68	IFNg	5	5	HighExpr	LowAffinity	5	5	5	5	5
94	IFNg	138.325	5	HighExpr	LowAffinity	98.1995	141.604	138.325	126.043	138.325
18	IFNg	5	50	HighExpr	LowAffinity	5	5	5	5	5
44	IFNg	5	50	HighExpr	LowAffinity	5	5	5	5	5
68	IFNg	85.5844	50	HighExpr	LowAffinity	93.9945	35.5518	85.5844	71.7103	85.5844
94	IFNg	401.531	50	HighExpr	LowAffinity	282.08	401.531	608.005	430.539	401.531
18	IFNg	5	500	HighExpr	LowAffinity	5	5	5	5	5
44	IFNg	89.9801	500	HighExpr	LowAffinity	23.2092	89.9801	224.652	112.614	89.9801
68	IFNg	304.032	500	HighExpr	LowAffinity	388.488	304.032	219.789	304.103	304.032
94	IFNg	1310.46	500	HighExpr	LowAffinity	1343.88	983.606	1310.46	1212.65	1310.46
18	IFNg	5	5000	HighExpr	LowAffinity	5	5	5	5	5
44	IFNg	247.035	5000	HighExpr	LowAffinity	247.035	230.832	291.197	256.355	247.035
68	IFNg	1252.16	5000	HighExpr	LowAffinity	857.455	1252.16	1474.74	1194.78	1252.16
94	IFNg	2594.7	5000	HighExpr	LowAffinity	2538.96	2594.7	2713.79	2615.82	2594.7
18	IFNg	5	50000	HighExpr	LowAffinity	5	5	5	5	5
44	IFNg	394.217	50000	HighExpr	LowAffinity	279.817	394.217	441.469	371.835	394.217
68	IFNg	1589.2	50000	HighExpr	LowAffinity	1093.72	1916.05	1589.2	1532.99	1589.2
94	IFNg	3818.29	50000	HighExpr	LowAffinity	3818.29	3983.92	3747.66	3849.96	3818.29
18	IL10	5	0	HighExpr	LowAffinity	5	5	5	5	5
44	IL10	5	0	HighExpr	LowAffinity	5	5	5	5	5
68	IL10	5	0	HighExpr	LowAffinity	5	5	5	5	5
94	IL10	5	0	HighExpr	LowAffinity	5	5	5	5	5
18	IL10	5	0.5	HighExpr	LowAffinity	5	5	5	5	5
44	IL10	5	0.5	HighExpr	LowAffinity	5	5	10.2	6.73333	5
68	IL10	61.3937	0.5	HighExpr	LowAffinity	77.6993	61.3937	48.6737	62.5889	61.3937
94	IL10	293.684	0.5	HighExpr	LowAffinity	293.684	301.88	267.39	287.651	293.684
18	IL10	11.1844	5	HighExpr	LowAffinity	5	20.5362	11.1844	12.2402	11.1844
44	IL10	5	5	HighExpr	LowAffinity	5	5	58.9278	22.9759	5
68	IL10	5	5	HighExpr	LowAffinity	5	5	63.1865	24.3955	5
94	IL10	429.678	5	HighExpr	LowAffinity	267.646	429.678	429.934	375.753	429.678
18	IL10	32.5459	50	HighExpr	LowAffinity	32.5459	71.1343	5	36.2267	32.5459
44	IL10	77.6314	50	HighExpr	LowAffinity	21.619	103.127	77.6314	67.4592	77.6314
68	IL10	266.622	50	HighExpr	LowAffinity	266.622	316.734	166.142	249.833	266.622
94	IL10	145.312	50	HighExpr	LowAffinity	64.6377	303.245	145.312	171.065	145.312
18	IL10	99.8788	500	HighExpr	LowAffinity	99.8788	61.5857	142.799	101.421	99.8788
44	IL10	324.027	500	HighExpr	LowAffinity	479.562	44.4571	324.027	282.682	324.027
68	IL10	202.68	500	HighExpr	LowAffinity	192.094	425.665	202.68	273.48	202.68
94	IL10	605.539	500	HighExpr	LowAffinity	605.539	335.942	799.413	580.298	605.539
18	IL10	125.473	5000	HighExpr	LowAffinity	125.473	225.488	107.951	152.971	125.473
44	IL10	279.63	5000	HighExpr	LowAffinity	295.085	268.211	279.63	280.976	279.63
68	IL10	289.586	5000	HighExpr	LowAffinity	289.586	269.525	452.984	337.365	289.586
94	IL10	662.395	5000	HighExpr	LowAffinity	871.977	662.395	523.243	685.872	662.395
18	IL10	120.354	50000	HighExpr	LowAffinity	120.354	220.369	39.2398	126.654	120.354
44	IL10	416.856	50000	HighExpr	LowAffinity	201.174	469.423	416.856	362.484	416.856
68	IL10	432.58	50000	HighExpr	LowAffinity	423.531	559.61	432.58	471.907	432.58
94	IL10	1507.64	50000	HighExpr	LowAffinity	1377.96	1507.64	1785.94	1557.18	1507.64
18	IL2	5	0	HighExpr	LowAffinity	5	5	5	5	5
44	IL2	5	0	HighExpr	LowAffinity	5	5	5	5	5
68	IL2	5	0	HighExpr	LowAffinity	5	5	5	5	5
94	IL2	5	0	HighExpr	LowAffinity	5	5	5	5	5
18	IL2	5	0.5	HighExpr	LowAffinity	5	5	5	5	5
44	IL2	5	0.5	HighExpr	LowAffinity	5	5	5	5	5
68	IL2	5	0.5	HighExpr	LowAffinity	5	5	5	5	5
94	IL2	5	0.5	HighExpr	LowAffinity	5	5	5	5	5
18	IL2	5	5	HighExpr	LowAffinity	5	5	5	5	5
44	IL2	5	5	HighExpr	LowAffinity	5	5	5	5	5
68	IL2	5	5	HighExpr	LowAffinity	5	5	5	5	5
94	IL2	5	5	HighExpr	LowAffinity	5	5	5	5	5
18	IL2	5	50	HighExpr	LowAffinity	5	5	5	5	5
44	IL2	5	50	HighExpr	LowAffinity	5	5	5	5	5
68	IL2	5	50	HighExpr	LowAffinity	5	5	5	5	5
94	IL2	5	50	HighExpr	LowAffinity	5	5	5	5	5
18	IL2	5	500	HighExpr	LowAffinity	5	5	5	5	5
44	IL2	5	500	HighExpr	LowAffinity	5	5	5	5	5
68	IL2	5	500	HighExpr	LowAffinity	5	5	5	5	5
94	IL2	5	500	HighExpr	LowAffinity	5	5	5	5	5
18	IL2	5	5000	HighExpr	LowAffinity	5	5	5	5	5
44	IL2	5	5000	HighExpr	LowAffinity	5	5	5	5	5
68	IL2	5	5000	HighExpr	LowAffinity	5	5	5	5	5
94	IL2	5	5000	HighExpr	LowAffinity	57.4312	5	5	22.4771	5
18	IL2	5	50000	HighExpr	LowAffinity	5	5	5	5	5
44	IL2	5	50000	HighExpr	LowAffinity	5	5	5	5	5
68	IL2	10.1977	50000	HighExpr	LowAffinity	5	19.6568	10.1977	11.6182	10.1977
94	IL2	5	50000	HighExpr	LowAffinity	5	5	5	5	5
18	IL6	5	0	HighExpr	LowAffinity	5	5	5	5	5
44	IL6	5	0	HighExpr	LowAffinity	5	5	5	5	5
68	IL6	5	0	HighExpr	LowAffinity	5	5	5	5	5
94	IL6	5	0	HighExpr	LowAffinity	5	5	5	5	5
18	IL6	5	0.5	HighExpr	LowAffinity	5	5	5	5	5
44	IL6	5	0.5	HighExpr	LowAffinity	5	5	5	5	5
68	IL6	5	0.5	HighExpr	LowAffinity	5	5	5	5	5
94	IL6	5	0.5	HighExpr	LowAffinity	5	5	5	5	5
18	IL6	5	5	HighExpr	LowAffinity	5	5	5	5	5
44	IL6	5	5	HighExpr	LowAffinity	5	5	5	5	5
68	IL6	5	5	HighExpr	LowAffinity	5	5	5	5	5
94	IL6	92.6078	5	HighExpr	LowAffinity	5	92.6078	136.176	77.9281	92.6078
18	IL6	5	50	HighExpr	LowAffinity	5	79.4181	5	29.806	5
44	IL6	5	50	HighExpr	LowAffinity	5	20.4608	5	10.1536	5
68	IL6	30.3839	50	HighExpr	LowAffinity	47.9766	30.3839	23.1815	33.8473	30.3839
94	IL6	83.2801	50	HighExpr	LowAffinity	81.7452	87.5307	83.2801	84.1854	83.2801
18	IL6	46.4939	500	HighExpr	LowAffinity	60.4038	31.946	46.4939	46.2812	46.4939
44	IL6	58.4896	500	HighExpr	LowAffinity	57.5963	58.4896	75.7174	63.9344	58.4896
68	IL6	127.675	500	HighExpr	LowAffinity	152.588	127.675	108.666	129.643	127.675
94	IL6	215.285	500	HighExpr	LowAffinity	215.285	172.188	218.709	202.061	215.285
18	IL6	60.2762	5000	HighExpr	LowAffinity	40.3685	60.2762	80.1838	60.2762	60.2762
44	IL6	102.644	5000	HighExpr	LowAffinity	95.7527	102.644	105.196	101.197	102.644
68	IL6	214.104	5000	HighExpr	LowAffinity	181.28	214.104	298.88	231.421	214.104
94	IL6	360.159	5000	HighExpr	LowAffinity	360.159	360.159	446.824	389.047	360.159
18	IL6	44.5797	50000	HighExpr	LowAffinity	59.6381	33.4774	44.5797	45.8984	44.5797
44	IL6	112.47	50000	HighExpr	LowAffinity	95.4974	112.47	127.656	111.874	112.47
68	IL6	256.019	50000	HighExpr	LowAffinity	212.451	315.173	256.019	261.215	256.019
94	IL6	585.558	50000	HighExpr	LowAffinity	514.597	628.891	585.558	576.349	585.558
18	TNFa	5	0	HighExpr	LowAffinity	5	5	5	5	5
44	TNFa	5	0	HighExpr	LowAffinity	5	5	5	5	5
68	TNFa	5	0	HighExpr	LowAffinity	5	5	5	5	5
94	TNFa	5	0	HighExpr	LowAffinity	5	5	5	5	5
18	TNFa	5	0.5	HighExpr	LowAffinity	5	5	5	5	5
44	TNFa	5	0.5	HighExpr	LowAffinity	5	5	5	5	5
68	TNFa	5	0.5	HighExpr	LowAffinity	5	5	5	5	5
94	TNFa	5	0.5	HighExpr	LowAffinity	5	5	5	5	5
18	TNFa	5	5	HighExpr	LowAffinity	5	5	5	5	5
44	TNFa	5	5	HighExpr	LowAffinity	5	5	5	5	5
68	TNFa	5	5	HighExpr	LowAffinity	5	5	5	5	5
94	TNFa	5	5	HighExpr	LowAffinity	5	5	5	5	5
18	TNFa	5	50	HighExpr	LowAffinity	5	5	5	5	5
44	TNFa	5	50	HighExpr	LowAffinity	5	5	5	5	5
68	TNFa	18.3781	50	HighExpr	LowAffinity	19.0091	5	18.3781	14.1291	18.3781
94	TNFa	33.6479	50	HighExpr	LowAffinity	33.6479	33.08	44.1853	36.9711	33.6479
18	TNFa	5	500	HighExpr	LowAffinity	5	5	5	5	5
44	TNFa	42.556	500	HighExpr	LowAffinity	42.556	20.4243	52.6871	38.5558	42.556
68	TNFa	89.4268	500	HighExpr	LowAffinity	188.049	75.5452	89.4268	117.674	89.4268
94	TNFa	116.875	500	HighExpr	LowAffinity	177.638	93.2127	116.875	129.242	116.875
18	TNFa	5	5000	HighExpr	LowAffinity	5	5	5	5	5
44	TNFa	67.522	5000	HighExpr	LowAffinity	67.522	49.8528	90.92	69.4316	67.522
68	TNFa	255.249	5000	HighExpr	LowAffinity	163.757	255.249	296.137	238.381	255.249
94	TNFa	392.741	5000	HighExpr	LowAffinity	311.533	392.741	651.444	451.906	392.741
18	TNFa	5	50000	HighExpr	LowAffinity	5	5	5	5	5
44	TNFa	81.0301	50000	HighExpr	LowAffinity	46.8979	100.448	81.0301	76.1254	81.0301
68	TNFa	327.749	50000	HighExpr	LowAffinity	180.73	422.397	327.749	310.292	327.749
94	TNFa	666.714	50000	HighExpr	LowAffinity	554.588	1014.2	666.714	745.166	666.714
18	IFNg	5	0	LowExpr	HighAffinity	5	5	5	5	5
44	IFNg	5	0	LowExpr	HighAffinity	5	5	5	5	5
68	IFNg	5	0	LowExpr	HighAffinity	5	5	5	5	5
94	IFNg	5	0	LowExpr	HighAffinity	5	5	5	5	5
18	IFNg	5	0.5	LowExpr	HighAffinity	5	5	5	5	5
44	IFNg	5	0.5	LowExpr	HighAffinity	5	5	5	5	5
68	IFNg	5	0.5	LowExpr	HighAffinity	5	5	5	5	5
94	IFNg	5	0.5	LowExpr	HighAffinity	5	5	5	5	5
18	IFNg	5	5	LowExpr	HighAffinity	5	5	5	5	5
44	IFNg	5	5	LowExpr	HighAffinity	5	5	5	5	5
68	IFNg	5	5	LowExpr	HighAffinity	5	5	5	5	5
94	IFNg	5	5	LowExpr	HighAffinity	5	5	5	5	5
18	IFNg	5	50	LowExpr	HighAffinity	5	5	5	5	5
44	IFNg	5	50	LowExpr	HighAffinity	5	5	5	5	5
68	IFNg	5	50	LowExpr	HighAffinity	5	5	5	5	5
94	IFNg	5	50	LowExpr	HighAffinity	5	5	5	5	5
18	IFNg	5	500	LowExpr	HighAffinity	5	5	5	5	5
44	IFNg	5	500	LowExpr	HighAffinity	5	5	5	5	5
68	IFNg	5	500	LowExpr	HighAffinity	5	5	5	5	5
94	IFNg	5	500	LowExpr	HighAffinity	5	5	5	5	5
18	IFNg	5	5000	LowExpr	HighAffinity	5	5	5	5	5
44	IFNg	5	5000	LowExpr	HighAffinity	5	5	5	5	5
68	IFNg	5	5000	LowExpr	HighAffinity	5	5	5	5	5
94	IFNg	5	5000	LowExpr	HighAffinity	5	5	5	5	5
18	IFNg	5	50000	LowExpr	HighAffinity	5	5	5	5	5
44	IFNg	5	50000	LowExpr	HighAffinity	5	5	5	5	5
68	IFNg	5	50000	LowExpr	HighAffinity	5	5	5	5	5
94	IFNg	5	50000	LowExpr	HighAffinity	5	5	5	5	5
18	IL6	5	0	LowExpr	HighAffinity	5	5	5	5	5
44	IL6	5	0	LowExpr	HighAffinity	5	5	5	5	5
68	IL6	5	0	LowExpr	HighAffinity	5	5	5	5	5
94	IL6	5	0	LowExpr	HighAffinity	5	5	5	5	5
18	IL6	5	0.5	LowExpr	HighAffinity	5	5	5	5	5
44	IL6	5	0.5	LowExpr	HighAffinity	5	5	5	5	5
68	IL6	5	0.5	LowExpr	HighAffinity	5	5	5	5	5
94	IL6	5	0.5	LowExpr	HighAffinity	5	5	5	5	5
18	IL6	5	5	LowExpr	HighAffinity	5	5	5	5	5
44	IL6	5	5	LowExpr	HighAffinity	5	5	5	5	5
68	IL6	5	5	LowExpr	HighAffinity	5	5	5	5	5
94	IL6	5	5	LowExpr	HighAffinity	5	5	5	5	5
18	IL6	5	50	LowExpr	HighAffinity	5	5	5	5	5
44	IL6	5	50	LowExpr	HighAffinity	5	5	5	5	5
68	IL6	5	50	LowExpr	HighAffinity	5	5	5	5	5
94	IL6	5	50	LowExpr	HighAffinity	5	5	5	5	5
18	IL6	5	500	LowExpr	HighAffinity	21.2265	5	5	10.4088	5
44	IL6	13.5697	500	LowExpr	HighAffinity	13.5697	5	15.9943	11.5213	13.5697
68	IL6	18.5767	500	LowExpr	HighAffinity	40.7742	18.5767	14.5623	24.6377	18.5767
94	IL6	5	500	LowExpr	HighAffinity	5	5	5	5	5
18	IL6	5	5000	LowExpr	HighAffinity	18.1638	5	5	9.38792	5
44	IL6	14.7182	5000	LowExpr	HighAffinity	5	14.7182	19.6951	13.1378	14.7182
68	IL6	59.1935	5000	LowExpr	HighAffinity	47.9766	59.1935	77.4946	61.5549	59.1935
94	IL6	5	5000	LowExpr	HighAffinity	5	11.4924	5	7.16412	5
18	IL10	5	0	LowExpr	HighAffinity	5	5	5	5	5
44	IL10	5	0	LowExpr	HighAffinity	5	5	5	5	5
68	IL10	5	0	LowExpr	HighAffinity	5	5	5	5	5
94	IL10	5	0	LowExpr	HighAffinity	5	5	5	5	5
18	IL10	5	0.5	LowExpr	HighAffinity	5	5	5	5	5
44	IL10	5	0.5	LowExpr	HighAffinity	5	5	5	5	5
68	IL10	5	0.5	LowExpr	HighAffinity	5	5	5	5	5
94	IL10	5	0.5	LowExpr	HighAffinity	5	5	5	5	5
18	IL10	5	5	LowExpr	HighAffinity	5	5	5	5	5
44	IL10	5	5	LowExpr	HighAffinity	5	5	5	5	5
68	IL10	5	5	LowExpr	HighAffinity	5	5	5	5	5
94	IL10	5	5	LowExpr	HighAffinity	5	14.3551	5	8.11837	5
18	IL10	5	50	LowExpr	HighAffinity	5	5	5	5	5
44	IL10	5	50	LowExpr	HighAffinity	5	5	5	5	5
68	IL10	5	50	LowExpr	HighAffinity	33.8194	5	5	14.6065	5
94	IL10	121.75	50	LowExpr	HighAffinity	36.8073	278.83	121.75	145.796	121.75
18	IL10	5	500	LowExpr	HighAffinity	5	5	5	5	5
44	IL10	5	500	LowExpr	HighAffinity	5	5	5	5	5
68	IL10	14.4405	500	LowExpr	HighAffinity	83.7605	14.4405	5	34.4003	14.4405
94	IL10	118.933	500	LowExpr	HighAffinity	122.433	118.933	5	82.1219	118.933
18	IL10	5	5000	LowExpr	HighAffinity	5	5	5	5	5
44	IL10	5	5000	LowExpr	HighAffinity	5	5	5	5	5
68	IL10	33.1364	5000	LowExpr	HighAffinity	33.1364	23.9165	117.567	58.2066	33.1364
94	IL10	82.1385	5000	LowExpr	HighAffinity	55.0764	82.1385	93.4073	76.874	82.1385
18	IL10	5	50000	LowExpr	HighAffinity	5	5	5	5	5
44	IL10	5	50000	LowExpr	HighAffinity	5	5	5	5	5
68	IL10	15.8918	50000	LowExpr	HighAffinity	19.648	11.3672	15.8918	15.6356	15.8918
94	IL10	92.8951	50000	LowExpr	HighAffinity	217.876	73.3454	92.8951	128.039	92.8951
18	IL2	5	0	LowExpr	HighAffinity	5	5	5	5	5
44	IL2	5	0	LowExpr	HighAffinity	5	5	10.8568	6.95227	5
68	IL2	5	0	LowExpr	HighAffinity	5	5	5	5	5
94	IL2	5	0	LowExpr	HighAffinity	5	5	5	5	5
18	IL2	5	0.5	LowExpr	HighAffinity	5	5	5	5	5
44	IL2	5	0.5	LowExpr	HighAffinity	5	5	5	5	5
68	IL2	5	0.5	LowExpr	HighAffinity	5	5	5	5	5
94	IL2	5	0.5	LowExpr	HighAffinity	5	5	5	5	5
18	IL2	5	5	LowExpr	HighAffinity	5	5	5	5	5
44	IL2	5	5	LowExpr	HighAffinity	5	5	5	5	5
68	IL2	5	5	LowExpr	HighAffinity	5	5	5	5	5
94	IL2	5	5	LowExpr	HighAffinity	5	5	5	5	5
18	IL2	5	50	LowExpr	HighAffinity	5	5	5	5	5
44	IL2	5	50	LowExpr	HighAffinity	5	5	5	5	5
68	IL2	5	50	LowExpr	HighAffinity	5	5	5	5	5
94	IL2	5	50	LowExpr	HighAffinity	5	5	5	5	5
18	IL2	5	500	LowExpr	HighAffinity	5	5	5	5	5
44	IL2	5	500	LowExpr	HighAffinity	5	5	5	5	5
68	IL2	5	500	LowExpr	HighAffinity	38.4507	5	5	16.1502	5
94	IL2	5	500	LowExpr	HighAffinity	51.1458	5	5	20.3819	5
18	IL2	5	5000	LowExpr	HighAffinity	5	5	5	5	5
44	IL2	5	5000	LowExpr	HighAffinity	5	5	5	5	5
68	IL2	5	5000	LowExpr	HighAffinity	5	5	5	5	5
94	IL2	5	5000	LowExpr	HighAffinity	5	5	5	5	5
18	IL2	5	50000	LowExpr	HighAffinity	5	5	5	5	5
44	IL2	5	50000	LowExpr	HighAffinity	5	5	5	5	5
68	IL2	5	50000	LowExpr	HighAffinity	5	5	5	5	5
94	IL2	5	50000	LowExpr	HighAffinity	5	5	5	5	5
18	TNFa	5	0	LowExpr	HighAffinity	5	5	5	5	5
44	TNFa	5	0	LowExpr	HighAffinity	5	5	5	5	5
68	TNFa	5	0	LowExpr	HighAffinity	5	5	5	5	5
94	TNFa	5	0	LowExpr	HighAffinity	5	5	5	5	5
18	TNFa	5	0.5	LowExpr	HighAffinity	5	5	5	5	5
44	TNFa	5	0.5	LowExpr	HighAffinity	5	5	5	5	5
68	TNFa	5	0.5	LowExpr	HighAffinity	5	5	5	5	5
94	TNFa	5	0.5	LowExpr	HighAffinity	5	5	5	5	5
18	TNFa	5	5	LowExpr	HighAffinity	5	5	5	5	5
44	TNFa	5	5	LowExpr	HighAffinity	5	5	5	5	5
68	TNFa	5	5	LowExpr	HighAffinity	5	5	5	5	5
94	TNFa	5	5	LowExpr	HighAffinity	5	5	5	5	5
18	TNFa	5	50	LowExpr	HighAffinity	5	5	5	5	5
44	TNFa	5	50	LowExpr	HighAffinity	5	5	5	5	5
68	TNFa	5	50	LowExpr	HighAffinity	5	5	5	5	5
94	TNFa	5	50	LowExpr	HighAffinity	5	5	5	5	5
18	TNFa	5	500	LowExpr	HighAffinity	5	5	5	5	5
44	TNFa	5	500	LowExpr	HighAffinity	5	5	5	5	5
68	TNFa	5	500	LowExpr	HighAffinity	5	5	5	5	5
94	TNFa	5	500	LowExpr	HighAffinity	5	5	5	5	5
18	TNFa	5	5000	LowExpr	HighAffinity	5	5	5	5	5
44	TNFa	5	5000	LowExpr	HighAffinity	5	5	5	5	5
68	TNFa	5	5000	LowExpr	HighAffinity	5	5	5	5	5
94	TNFa	5	5000	LowExpr	HighAffinity	5	5	5	5	5
18	TNFa	5	50000	LowExpr	HighAffinity	5	5	5	5	5
44	TNFa	5	50000	LowExpr	HighAffinity	5	5	5	5	5
68	TNFa	5	50000	LowExpr	HighAffinity	5	5	5	5	5
94	TNFa	5	50000	LowExpr	HighAffinity	5	5	5	5	5
18	IFNg	5	0	LowExpr	LowAffinity	5	5	5	5	5
44	IFNg	5	0	LowExpr	LowAffinity	5	5	5	5	5
68	IFNg	5	0	LowExpr	LowAffinity	5	5	5	5	5
94	IFNg	5	0	LowExpr	LowAffinity	5	5	5	5	5
18	IFNg	5	0.5	LowExpr	LowAffinity	5	5	5	5	5
44	IFNg	5	0.5	LowExpr	LowAffinity	5	5	5	5	5
68	IFNg	5	0.5	LowExpr	LowAffinity	5	5	5	5	5
94	IFNg	5	0.5	LowExpr	LowAffinity	5	5	5	5	5
18	IFNg	5	5	LowExpr	LowAffinity	5	5	5	5	5
44	IFNg	5	5	LowExpr	LowAffinity	5	5	5	5	5
68	IFNg	5	5	LowExpr	LowAffinity	5	5	5	5	5
94	IFNg	5	5	LowExpr	LowAffinity	5	5	5	5	5
18	IFNg	5	50	LowExpr	LowAffinity	5	5	5	5	5
44	IFNg	5	50	LowExpr	LowAffinity	5	5	5	5	5
68	IFNg	5	50	LowExpr	LowAffinity	5	5	5	5	5
94	IFNg	5	50	LowExpr	LowAffinity	5	5	5	5	5
18	IFNg	5	500	LowExpr	LowAffinity	5	5	5	5	5
44	IFNg	5	500	LowExpr	LowAffinity	5	5	5	5	5
68	IFNg	5	500	LowExpr	LowAffinity	5	5	5	5	5
94	IFNg	5	500	LowExpr	LowAffinity	5	5	5	5	5
18	IFNg	5	5000	LowExpr	LowAffinity	5	5	5	5	5
44	IFNg	5	5000	LowExpr	LowAffinity	5	5	5	5	5
68	IFNg	5	5000	LowExpr	LowAffinity	5	5	5	5	5
94	IFNg	5	5000	LowExpr	LowAffinity	5	5	5	5	5
18	IFNg	5	50000	LowExpr	LowAffinity	5	5	5	5	5
44	IFNg	5	50000	LowExpr	LowAffinity	52.6758	5	5	20.8919	5
68	IFNg	5	50000	LowExpr	LowAffinity	5	5	5	5	5
94	IFNg	5	50000	LowExpr	LowAffinity	5	5	5	5	5
18	TNFa	5	0	LowExpr	LowAffinity	5	5	5	5	5
44	TNFa	5	0	LowExpr	LowAffinity	5	5	5	5	5
68	TNFa	5	0	LowExpr	LowAffinity	5	5	5	5	5
94	TNFa	5	0	LowExpr	LowAffinity	5	5	5	5	5
18	TNFa	5	0.5	LowExpr	LowAffinity	5	5	5	5	5
44	TNFa	5	0.5	LowExpr	LowAffinity	5	5	5	5	5
68	TNFa	5	0.5	LowExpr	LowAffinity	5	5	5	5	5
94	TNFa	5	0.5	LowExpr	LowAffinity	5	5	5	5	5
18	TNFa	5	5	LowExpr	LowAffinity	5	5	5	5	5
44	TNFa	5	5	LowExpr	LowAffinity	5	5	5	5	5
68	TNFa	5	5	LowExpr	LowAffinity	5	5	5	5	5
94	TNFa	5	5	LowExpr	LowAffinity	5	5	5	5	5
18	TNFa	5	50	LowExpr	LowAffinity	5	5	5	5	5
44	TNFa	5	50	LowExpr	LowAffinity	5	5	5	5	5
68	TNFa	5	50	LowExpr	LowAffinity	5	5	5	5	5
94	TNFa	5	50	LowExpr	LowAffinity	5	5	5	5	5
18	TNFa	5	500	LowExpr	LowAffinity	5	5	5	5	5
44	TNFa	5	500	LowExpr	LowAffinity	5	5	5	5	5
68	TNFa	5	500	LowExpr	LowAffinity	5	5	5	5	5
94	TNFa	5	500	LowExpr	LowAffinity	5	5	5	5	5
18	TNFa	5	5000	LowExpr	LowAffinity	5	5	5	5	5
44	TNFa	5	5000	LowExpr	LowAffinity	5	5	5	5	5
68	TNFa	5	5000	LowExpr	LowAffinity	5	5	5	5	5
94	TNFa	5	5000	LowExpr	LowAffinity	5	5	5	5	5
18	TNFa	5	50000	LowExpr	LowAffinity	5	5	5	5	5
44	TNFa	5	50000	LowExpr	LowAffinity	5	5	5	5	5
68	TNFa	5	50000	LowExpr	LowAffinity	5	5	5	5	5
94	TNFa	5	50000	LowExpr	LowAffinity	5	5	5	5	5
18	IL6	5	0	LowExpr	LowAffinity	5	5	5	5	5
44	IL6	5	0	LowExpr	LowAffinity	5	5	5	5	5
68	IL6	5	0	LowExpr	LowAffinity	5	5	5	5	5
94	IL6	5	0	LowExpr	LowAffinity	5	5	5	5	5
18	IL6	5	0.5	LowExpr	LowAffinity	5	5	5	5	5
44	IL6	5	0.5	LowExpr	LowAffinity	5	5	5	5	5
68	IL6	5	0.5	LowExpr	LowAffinity	5	5	5	5	5
94	IL6	5	0.5	LowExpr	LowAffinity	5	5	5	5	5
18	IL6	5	5	LowExpr	LowAffinity	5	5	5	5	5
44	IL6	5	5	LowExpr	LowAffinity	5	5	5	5	5
68	IL6	5	5	LowExpr	LowAffinity	5	5	5	5	5
94	IL6	5	5	LowExpr	LowAffinity	5	5	5	5	5
18	IL6	5	50	LowExpr	LowAffinity	5	5	5	5	5
44	IL6	5	50	LowExpr	LowAffinity	5	5	5	5	5
68	IL6	5	50	LowExpr	LowAffinity	5	5	5	5	5
94	IL6	5	50	LowExpr	LowAffinity	5	5	5	5	5
18	IL6	5	500	LowExpr	LowAffinity	5	5	5	5	5
44	IL6	5	500	LowExpr	LowAffinity	5	5	5	5	5
68	IL6	5	500	LowExpr	LowAffinity	5	5	5	5	5
94	IL6	5	500	LowExpr	LowAffinity	5	5	5	5	5
18	IL6	5	5000	LowExpr	LowAffinity	5	5	5	5	5
44	IL6	5	5000	LowExpr	LowAffinity	5	5	5	5	5
68	IL6	5	5000	LowExpr	LowAffinity	5	5	5	5	5
94	IL6	5	5000	LowExpr	LowAffinity	5	5	5	5	5
18	IL6	5	50000	LowExpr	LowAffinity	5	5	5	5	5
44	IL6	5	50000	LowExpr	LowAffinity	5	5	5	5	5
68	IL6	5	50000	LowExpr	LowAffinity	5	5	5	5	5
94	IL6	5	50000	LowExpr	LowAffinity	5	5	5	5	5
18	IL2	5	0	LowExpr	LowAffinity	5	5	5	5	5
44	IL2	5	0	LowExpr	LowAffinity	5	5	5	5	5
68	IL2	5	0	LowExpr	LowAffinity	5	5	5	5	5
94	IL2	5	0	LowExpr	LowAffinity	5	5	5	5	5
18	IL2	5	0.5	LowExpr	LowAffinity	5	5	5	5	5
44	IL2	5	0.5	LowExpr	LowAffinity	5	5	5	5	5
68	IL2	5	0.5	LowExpr	LowAffinity	5	5	5	5	5
94	IL2	5	0.5	LowExpr	LowAffinity	5	5	74.358	28.1193	5
18	IL2	5	5	LowExpr	LowAffinity	5	5	5	5	5
44	IL2	5	5	LowExpr	LowAffinity	5	5	5	5	5
68	IL2	5	5	LowExpr	LowAffinity	5	5	5	5	5
94	IL2	5	5	LowExpr	LowAffinity	5	5	5	5	5
18	IL2	5	50	LowExpr	LowAffinity	5	5	5	5	5
44	IL2	5	50	LowExpr	LowAffinity	5	5	5	5	5
68	IL2	5	50	LowExpr	LowAffinity	5	5	5	5	5
94	IL2	5	50	LowExpr	LowAffinity	5	5	5	5	5
18	IL2	5	500	LowExpr	LowAffinity	5	5	5	5	5
44	IL2	5	500	LowExpr	LowAffinity	5	5	5	5	5
68	IL2	5	500	LowExpr	LowAffinity	5	5	5	5	5
94	IL2	5	500	LowExpr	LowAffinity	5	5	5	5	5
18	IL2	5	5000	LowExpr	LowAffinity	5	5	5	5	5
44	IL2	5	5000	LowExpr	LowAffinity	5	5	5	5	5
68	IL2	5	5000	LowExpr	LowAffinity	5	5	5	5	5
94	IL2	5	5000	LowExpr	LowAffinity	5	5	5	5	5
18	IL2	5	50000	LowExpr	LowAffinity	5	5	5	5	5
44	IL2	5	50000	LowExpr	LowAffinity	5	5	5	5	5
68	IL2	5	50000	LowExpr	LowAffinity	5	5	5	5	5
94	IL2	5	50000	LowExpr	LowAffinity	5	5	5	5	5
18	IL10	5	0	LowExpr	LowAffinity	5	5	5	5	5
44	IL10	5	0	LowExpr	LowAffinity	5	5	5	5	5
68	IL10	5	0	LowExpr	LowAffinity	5	5	5	5	5
94	IL10	5	0	LowExpr	LowAffinity	5	5	5	5	5
18	IL10	5	0.5	LowExpr	LowAffinity	5	5	5	5	5
44	IL10	5	0.5	LowExpr	LowAffinity	5	5	5	5	5
68	IL10	5	0.5	LowExpr	LowAffinity	5	5	5	5	5
94	IL10	5	0.5	LowExpr	LowAffinity	5	5	5	5	5
18	IL10	5	5	LowExpr	LowAffinity	5	5	5	5	5
44	IL10	5	5	LowExpr	LowAffinity	5	5	5	5	5
68	IL10	5	5	LowExpr	LowAffinity	5	5	5	5	5
94	IL10	5	5	LowExpr	LowAffinity	5	5	5	5	5
18	IL10	5	50	LowExpr	LowAffinity	5	5	5	5	5
44	IL10	5	50	LowExpr	LowAffinity	5	5	5	5	5
68	IL10	5	50	LowExpr	LowAffinity	5	5	5	5	5
94	IL10	5	50	LowExpr	LowAffinity	5	5	5	5	5
18	IL10	5	500	LowExpr	LowAffinity	5	5	5	5	5
44	IL10	5	500	LowExpr	LowAffinity	5	5	5	5	5
68	IL10	5	500	LowExpr	LowAffinity	5	5	5	5	5
94	IL10	5	500	LowExpr	LowAffinity	5	5	5	5	5
18	IL10	5	5000	LowExpr	LowAffinity	5	5	5	5	5
44	IL10	5	5000	LowExpr	LowAffinity	5	5	5	5	5
68	IL10	5	5000	LowExpr	LowAffinity	5	5	5	5	5
94	IL10	5	5000	LowExpr	LowAffinity	5	5	5	5	5
18	IL10	5	50000	LowExpr	LowAffinity	5	5	5	5	5
44	IL10	5	50000	LowExpr	LowAffinity	5	5	5	5	5
68	IL10	10.0866	50000	LowExpr	LowAffinity	5	10.0866	21.4408	12.1758	10.0866
94	IL10	112.701	50000	LowExpr	LowAffinity	112.701	112.274	151.032	125.335	112.701
0	Cells	9586	0	HighExpr	LowAffinity	9692.75	8550	9586	9276.25	9586
3	Cells	9409.5	0	HighExpr	LowAffinity	9586	8494.75	9409.5	9163.42	9409.5
6	Cells	9626.5	0	HighExpr	LowAffinity	9968	9035	9626.5	9543.17	9626.5
9	Cells	10041.8	0	HighExpr	LowAffinity	10622.2	9567.75	10041.8	10077.2	10041.8
12	Cells	10236.2	0	HighExpr	LowAffinity	11063	10111.5	10236.2	10470.2	10236.2
15	Cells	10332	0	HighExpr	LowAffinity	11243.2	9986.5	10332	10520.6	10332
18	Cells	10401.8	0	HighExpr	LowAffinity	11434.2	9839.5	10401.8	10558.5	10401.8
21	Cells	10438.5	0	HighExpr	LowAffinity	11761.5	9795.75	10438.5	10665.2	10438.5
24	Cells	10416.2	0	HighExpr	LowAffinity	11949	9817.5	10416.2	10727.6	10416.2
27	Cells	10931	0	HighExpr	LowAffinity	13087.5	10115	10931	11377.8	10931
30	Cells	11772.2	0	HighExpr	LowAffinity	14480.2	10640.5	11772.2	12297.7	11772.2
33	Cells	12525.5	0	HighExpr	LowAffinity	15549.5	11699	12525.5	13258	12525.5
36	Cells	13841	0	HighExpr	LowAffinity	17526.5	12580.8	13841	14649.4	13841
39	Cells	15564.2	0	HighExpr	LowAffinity	19485	13819	15564.2	16289.4	15564.2
42	Cells	17203	0	HighExpr	LowAffinity	21924.8	15582.5	17203	18236.8	17203
45	Cells	19304.8	0	HighExpr	LowAffinity	24698.8	17239.8	19304.8	20414.4	19304.8
48	Cells	21612.5	0	HighExpr	LowAffinity	27733.8	19095	21612.5	22813.8	21612.5
51	Cells	24526.2	0	HighExpr	LowAffinity	31246.5	21568.2	24526.2	25780.3	24526.2
54	Cells	27818.2	0	HighExpr	LowAffinity	35104.5	24107.2	27818.2	29010	27818.2
57	Cells	31232	0	HighExpr	LowAffinity	39234.8	26793.5	31232	32420.1	31232
60	Cells	35064.5	0	HighExpr	LowAffinity	43721.2	30930.8	35064.5	36572.2	35064.5
63	Cells	39058.2	0	HighExpr	LowAffinity	48207.5	33723.2	39058.2	40329.7	39058.2
66	Cells	42703.2	0	HighExpr	LowAffinity	52337.8	37309.5	42703.2	44116.8	42703.2
69.3333	Cells	47913.8	0	HighExpr	LowAffinity	58819.5	43052.2	47913.8	49928.5	47913.8
72.3333	Cells	54229.8	0	HighExpr	LowAffinity	65077	48766.2	54229.8	56024.3	54229.8
76.75	Cells	60788.8	0	HighExpr	LowAffinity	73010	56210.5	60788.8	63336.4	60788.8
80.75	Cells	67531.5	0	HighExpr	LowAffinity	80942.8	63824	67531.5	70766.1	67531.5
84.75	Cells	73961.5	0	HighExpr	LowAffinity	89500.5	71415.2	73961.5	78292.4	73961.5
88.75	Cells	79833	0	HighExpr	LowAffinity	96441.8	79087.2	79833	85120.7	79833
0	Cells	9402.25	0.5	HighExpr	LowAffinity	9259	12727.8	9402.25	10463	9402.25
3	Cells	9193	0.5	HighExpr	LowAffinity	8979.5	12466.8	9193	10213.1	9193
6	Cells	9531	0.5	HighExpr	LowAffinity	9340	13007	9531	10626	9531
9	Cells	9795.5	0.5	HighExpr	LowAffinity	9795.5	13341.2	9758.75	10965.2	9795.5
12	Cells	10008.8	0.5	HighExpr	LowAffinity	10008.8	13726.8	9795.5	11177	10008.8
15	Cells	10313.8	0.5	HighExpr	LowAffinity	10313.8	13602.2	9262.75	11059.6	10313.8
18	Cells	10008.5	0.5	HighExpr	LowAffinity	10008.5	13499.2	9163.25	10890.3	10008.5
21	Cells	10126.2	0.5	HighExpr	LowAffinity	10126.2	13414.8	8774	10771.7	10126.2
24	Cells	10221.8	0.5	HighExpr	LowAffinity	10221.8	13073.2	8300	10531.7	10221.8
27	Cells	10434.8	0.5	HighExpr	LowAffinity	10434.8	13256.8	8061	10584.2	10434.8
30	Cells	10839	0.5	HighExpr	LowAffinity	10839	13716.2	7855.5	10803.6	10839
33	Cells	11268.8	0.5	HighExpr	LowAffinity	11268.8	14149.5	7425.75	10948	11268.8
36	Cells	11658.5	0.5	HighExpr	LowAffinity	11658.5	14579.5	7003	11080.3	11658.5
39	Cells	12117.8	0.5	HighExpr	LowAffinity	12117.8	15707.2	6804.5	11543.2	12117.8
42	Cells	12779	0.5	HighExpr	LowAffinity	12779	16754.8	6885.25	12139.7	12779
45	Cells	13602.2	0.5	HighExpr	LowAffinity	13602.2	18048	6819.25	12823.2	13602.2
48	Cells	14043	0.5	HighExpr	LowAffinity	14043	19271.8	6569.25	13294.7	14043
51	Cells	15263	0.5	HighExpr	LowAffinity	15263	20877.5	6356.25	14165.6	15263
54	Cells	15979.5	0.5	HighExpr	LowAffinity	15979.5	22777.2	6297.5	15018.1	15979.5
57	Cells	16887	0.5	HighExpr	LowAffinity	16887	23908.8	6245.75	15680.5	16887
60	Cells	18044.5	0.5	HighExpr	LowAffinity	18044.5	26007	6396.5	16816	18044.5
63	Cells	19220.2	0.5	HighExpr	LowAffinity	19220.2	27925.2	6400.25	17848.6	19220.2
66	Cells	19903.8	0.5	HighExpr	LowAffinity	19903.8	30273	6481	18885.9	19903.8
69.3333	Cells	21219.2	0.5	HighExpr	LowAffinity	21219.2	32793.8	6293.5	20102.2	21219.2
72.3333	Cells	21983.5	0.5	HighExpr	LowAffinity	21983.5	34968.8	6356.25	21102.8	21983.5
76.75	Cells	23850	0.5	HighExpr	LowAffinity	23850	38749.8	6775	23124.9	23850
80.75	Cells	25066	0.5	HighExpr	LowAffinity	25066	42817.5	6793.25	24892.2	25066
84.75	Cells	28009.2	0.5	HighExpr	LowAffinity	28009.2	46153.8	7120.5	27094.5	28009.2
88.75	Cells	29527	0.5	HighExpr	LowAffinity	29527	50133	7212.5	28957.5	29527
0	Cells	8270.75	5	HighExpr	LowAffinity	7403.25	9758.5	8270.75	8477.5	8270.75
3	Cells	8153	5	HighExpr	LowAffinity	7528.25	9924	8153	8535.08	8153
6	Cells	8469	5	HighExpr	LowAffinity	7980.5	10232.8	8469	8894.08	8469
9	Cells	8990.75	5	HighExpr	LowAffinity	7914.25	10265.8	8990.75	9056.92	8990.75
12	Cells	8807	5	HighExpr	LowAffinity	7921.5	10471.5	8807	9066.67	8807
15	Cells	8186.25	5	HighExpr	LowAffinity	7451.25	9887.5	8186.25	8508.33	8186.25
18	Cells	7495.25	5	HighExpr	LowAffinity	7050.75	9369.25	7495.25	7971.75	7495.25
21	Cells	7043.5	5	HighExpr	LowAffinity	6779	9244.25	7043.5	7688.92	7043.5
24	Cells	6580.25	5	HighExpr	LowAffinity	6426.25	8829.25	6580.25	7278.58	6580.25
27	Cells	6040	5	HighExpr	LowAffinity	6040	8910	5996	6982	6040
30	Cells	5871.25	5	HighExpr	LowAffinity	5871.25	8638.25	5665.5	6725	5871.25
33	Cells	5761.25	5	HighExpr	LowAffinity	5761.25	8421	5334.75	6505.67	5761.25
36	Cells	5525.75	5	HighExpr	LowAffinity	5525.75	8395.5	5121.5	6347.58	5525.75
39	Cells	5481.75	5	HighExpr	LowAffinity	5481.75	8347.75	4974.75	6268.08	5481.75
42	Cells	5334.75	5	HighExpr	LowAffinity	5334.75	8263.25	4739.5	6112.5	5334.75
45	Cells	5095.75	5	HighExpr	LowAffinity	5095.75	8142.25	4677.25	5971.75	5095.75
48	Cells	5059	5	HighExpr	LowAffinity	5059	7822.5	4324.25	5735.25	5059
51	Cells	4823.75	5	HighExpr	LowAffinity	4823.75	7624	4122.25	5523.33	4823.75
54	Cells	4890	5	HighExpr	LowAffinity	4890	7690.25	4092.5	5557.58	4890
57	Cells	4739.75	5	HighExpr	LowAffinity	4739.75	7194	4114.75	5349.5	4739.75
60	Cells	4699.25	5	HighExpr	LowAffinity	4699.25	7183.25	4063.25	5315.25	4699.25
63	Cells	4618	5	HighExpr	LowAffinity	4618	6870.75	4140.5	5209.75	4618
66	Cells	4816.5	5	HighExpr	LowAffinity	4816.5	6584	4526.5	5309	4816.5
69.3333	Cells	4926.75	5	HighExpr	LowAffinity	4926.75	6918.25	4585	5476.67	4926.75
72.3333	Cells	4872	5	HighExpr	LowAffinity	4872	6731.25	4717.5	5440.25	4872
76.75	Cells	5301.75	5	HighExpr	LowAffinity	5301.75	6892.5	4871.75	5688.67	5301.75
80.75	Cells	5485.25	5	HighExpr	LowAffinity	5485.25	6790	5224.75	5833.33	5485.25
84.75	Cells	5816	5	HighExpr	LowAffinity	5816	6885.25	5544	6081.75	5816
88.75	Cells	6212.75	5	HighExpr	LowAffinity	6212.75	7182.75	6146.75	6514.08	6212.75
0	Cells	6562.25	50	HighExpr	LowAffinity	5228.25	12341.8	6562.25	8044.08	6562.25
3	Cells	6393	50	HighExpr	LowAffinity	5081.25	12275.5	6393	7916.58	6393
6	Cells	6550.75	50	HighExpr	LowAffinity	5297.75	12573.2	6550.75	8140.58	6550.75
9	Cells	6238.75	50	HighExpr	LowAffinity	5364.25	12180	6238.75	7927.67	6238.75
12	Cells	6014.25	50	HighExpr	LowAffinity	5485.5	11742.8	6014.25	7747.5	6014.25
15	Cells	5433.75	50	HighExpr	LowAffinity	5106.75	11096.2	5433.75	7212.25	5433.75
18	Cells	4882.5	50	HighExpr	LowAffinity	4875.5	10159.5	4882.5	6639.17	4882.5
21	Cells	4666.25	50	HighExpr	LowAffinity	4666.25	9531	4276.5	6157.92	4666.25
24	Cells	4431	50	HighExpr	LowAffinity	4431	8987	3629.75	5682.58	4431
27	Cells	4332	50	HighExpr	LowAffinity	4332	8472.75	3130.25	5311.67	4332
30	Cells	4067.25	50	HighExpr	LowAffinity	4067.25	7679	2670.75	4805.67	4067.25
33	Cells	3934.75	50	HighExpr	LowAffinity	3934.75	7403.5	2314.25	4550.83	3934.75
36	Cells	3655.25	50	HighExpr	LowAffinity	3655.25	6690.75	2163.75	4169.92	3655.25
39	Cells	3512.25	50	HighExpr	LowAffinity	3512.25	6286.5	1976.25	3925	3512.25
42	Cells	3483	50	HighExpr	LowAffinity	3483	5724.25	1785.25	3664.17	3483
45	Cells	3199.75	50	HighExpr	LowAffinity	3199.75	5654.5	1686	3513.42	3199.75
48	Cells	3159.5	50	HighExpr	LowAffinity	3159.5	5092.25	1553.75	3268.5	3159.5
51	Cells	2983	50	HighExpr	LowAffinity	2983	4842.25	1414	3079.75	2983
54	Cells	2806.75	50	HighExpr	LowAffinity	2806.75	4254.5	1340.5	2800.58	2806.75
57	Cells	2751.75	50	HighExpr	LowAffinity	2751.75	3990	1271	2670.92	2751.75
60	Cells	2615.75	50	HighExpr	LowAffinity	2615.75	3685	1263.5	2521.42	2615.75
63	Cells	2472.5	50	HighExpr	LowAffinity	2472.5	3471.75	1182.5	2375.58	2472.5
66	Cells	2398.75	50	HighExpr	LowAffinity	2398.75	3295.25	1098	2264	2398.75
69.3333	Cells	2285	50	HighExpr	LowAffinity	2285	2968.25	1072.25	2108.5	2285
72.3333	Cells	2266.5	50	HighExpr	LowAffinity	2266.5	2582.5	965.75	1938.25	2266.5
76.75	Cells	2211.5	50	HighExpr	LowAffinity	2211.5	2241	877.75	1776.75	2211.5
80.75	Cells	1991.25	50	HighExpr	LowAffinity	2127	1991.25	774.75	1631	1991.25
84.75	Cells	1741.25	50	HighExpr	LowAffinity	2299.5	1741.25	756.5	1599.08	1741.25
88.75	Cells	1506	50	HighExpr	LowAffinity	2248.25	1506	613.25	1455.83	1506
0	Cells	10504.8	500	HighExpr	LowAffinity	14719.2	6378.25	10504.8	10534.1	10504.8
3	Cells	10401.8	500	HighExpr	LowAffinity	14575.8	6528.75	10401.8	10502.1	10401.8
6	Cells	10651.8	500	HighExpr	LowAffinity	14730.2	6569.25	10651.8	10650.4	10651.8
9	Cells	10221.8	500	HighExpr	LowAffinity	14333.2	6161.5	10221.8	10238.8	10221.8
12	Cells	9659.5	500	HighExpr	LowAffinity	12904	5577.25	9659.5	9380.25	9659.5
15	Cells	9068	500	HighExpr	LowAffinity	11662	4838.75	9068	8522.92	9068
18	Cells	8524.25	500	HighExpr	LowAffinity	10287.8	4416	8524.25	7742.67	8524.25
21	Cells	7807.25	500	HighExpr	LowAffinity	9740.25	3905.5	7807.25	7151	7807.25
24	Cells	7591	500	HighExpr	LowAffinity	9060.5	3692	7591	6781.17	7591
27	Cells	6991.75	500	HighExpr	LowAffinity	8138.25	3493.75	6991.75	6207.92	6991.75
30	Cells	6834	500	HighExpr	LowAffinity	7660.75	3108.25	6834	5867.67	6834
33	Cells	6419	500	HighExpr	LowAffinity	7252.75	2682	6419	5451.25	6419
36	Cells	6055	500	HighExpr	LowAffinity	6488.25	2696.5	6055	5079.92	6055
39	Cells	5569.75	500	HighExpr	LowAffinity	5981.5	2479.5	5569.75	4676.92	5569.75
42	Cells	5360.5	500	HighExpr	LowAffinity	5687.5	2362.25	5360.5	4470.08	5360.5
45	Cells	5096	500	HighExpr	LowAffinity	5500	2321.75	5096	4305.92	5096
48	Cells	4897.5	500	HighExpr	LowAffinity	4897.5	2094	4967.5	3986.33	4897.5
51	Cells	4636.75	500	HighExpr	LowAffinity	4636.75	1972.75	4710	3773.17	4636.75
54	Cells	4085.5	500	HighExpr	LowAffinity	4085.5	2072	4577.75	3578.42	4085.5
57	Cells	3813.5	500	HighExpr	LowAffinity	3813.5	1990.75	4331.75	3378.67	3813.5
60	Cells	3556.5	500	HighExpr	LowAffinity	3556.5	1910.5	4012	3159.67	3556.5
63	Cells	3310.25	500	HighExpr	LowAffinity	3310.25	1822.25	3953.25	3028.58	3310.25
66	Cells	3203.5	500	HighExpr	LowAffinity	3203.5	1770.75	3901.75	2958.67	3203.5
69.3333	Cells	2777.5	500	HighExpr	LowAffinity	2777.5	1708	3776.75	2754.08	2777.5
72.3333	Cells	2641.5	500	HighExpr	LowAffinity	2641.5	1631	3383.5	2552	2641.5
76.75	Cells	2457.75	500	HighExpr	LowAffinity	2457.75	1473	3042	2324.25	2457.75
80.75	Cells	2141.75	500	HighExpr	LowAffinity	2141.75	1359	2920.5	2140.42	2141.75
84.75	Cells	1954.25	500	HighExpr	LowAffinity	1954.25	1403.25	2509	1955.5	1954.25
88.75	Cells	1777.75	500	HighExpr	LowAffinity	1777.75	1285.75	2318	1793.83	1777.75
0	Cells	10464.2	5000	HighExpr	LowAffinity	13113.2	4633	10464.2	9403.5	10464.2
3	Cells	10258.5	5000	HighExpr	LowAffinity	12841.2	4662.25	10258.5	9254	10258.5
6	Cells	9993.75	5000	HighExpr	LowAffinity	12485.2	4651.5	9993.75	9043.5	9993.75
9	Cells	9222.25	5000	HighExpr	LowAffinity	11500.5	4354	9222.25	8358.92	9222.25
12	Cells	8619.5	5000	HighExpr	LowAffinity	10328.5	3931	8619.5	7626.33	8619.5
15	Cells	7866.25	5000	HighExpr	LowAffinity	9380.25	3644.5	7866.25	6963.67	7866.25
18	Cells	7443.75	5000	HighExpr	LowAffinity	8667.5	3159.5	7443.75	6423.58	7443.75
21	Cells	6889	5000	HighExpr	LowAffinity	8175.25	2850.75	6889	5971.67	6889
24	Cells	6488.5	5000	HighExpr	LowAffinity	7697.5	2608.25	6488.5	5598.08	6488.5
27	Cells	6106.25	5000	HighExpr	LowAffinity	7458.75	2222.75	6106.25	5262.58	6106.25
30	Cells	6043.75	5000	HighExpr	LowAffinity	7293.25	1994.75	6043.75	5110.58	6043.75
33	Cells	5742.5	5000	HighExpr	LowAffinity	6947.75	1652.75	5742.5	4781	5742.5
36	Cells	5650.75	5000	HighExpr	LowAffinity	6661.5	1506	5650.75	4606.08	5650.75
39	Cells	5305.5	5000	HighExpr	LowAffinity	6308.5	1259.75	5305.5	4291.25	5305.5
42	Cells	4897.5	5000	HighExpr	LowAffinity	6183.25	1160.5	4897.5	4080.42	4897.5
45	Cells	4666.25	5000	HighExpr	LowAffinity	6007.25	1031.75	4666.25	3901.75	4666.25
48	Cells	4464	5000	HighExpr	LowAffinity	5559	855.5	4464	3626.17	4464
51	Cells	4202.75	5000	HighExpr	LowAffinity	5356.5	888.75	4202.75	3482.67	4202.75
54	Cells	3901.75	5000	HighExpr	LowAffinity	5015	789.5	3901.75	3235.42	3901.75
57	Cells	3714.5	5000	HighExpr	LowAffinity	4882.75	683	3714.5	3093.42	3714.5
60	Cells	3655.5	5000	HighExpr	LowAffinity	4721	697.75	3655.5	3024.75	3655.5
63	Cells	3416.75	5000	HighExpr	LowAffinity	4728.25	550.75	3416.75	2898.58	3416.75
66	Cells	3185	5000	HighExpr	LowAffinity	4710	506.75	3185	2800.58	3185
69.3333	Cells	3100.75	5000	HighExpr	LowAffinity	4500.75	499	3100.75	2700.17	3100.75
72.3333	Cells	2990.5	5000	HighExpr	LowAffinity	4309.5	491.75	2990.5	2597.25	2990.5
76.75	Cells	2681.5	5000	HighExpr	LowAffinity	4107.5	378.25	2681.5	2389.08	2681.5
80.75	Cells	2505.5	5000	HighExpr	LowAffinity	3630	319.25	2505.5	2151.58	2505.5
84.75	Cells	2376.75	5000	HighExpr	LowAffinity	3685.25	264	2376.75	2108.67	2376.75
88.75	Cells	1998.5	5000	HighExpr	LowAffinity	3420.25	249.5	1998.5	1889.42	1998.5
0	Cells	11919.2	50000	HighExpr	LowAffinity	14642	11919.2	9744.25	12101.8	11919.2
3	Cells	11808.8	50000	HighExpr	LowAffinity	13932.8	11808.8	9494.25	11745.2	11808.8
6	Cells	11335.2	50000	HighExpr	LowAffinity	12841.5	11335.2	9439	11205.2	11335.2
9	Cells	10409.2	50000	HighExpr	LowAffinity	12029.2	10409.2	8711.5	10383.3	10409.2
12	Cells	9637.75	50000	HighExpr	LowAffinity	11018.8	9637.75	8109	9588.5	9637.75
15	Cells	8693.25	50000	HighExpr	LowAffinity	9979.25	8693.25	7469.5	8714	8693.25
18	Cells	7914	50000	HighExpr	LowAffinity	9156	7914	6922	7997.33	7914
21	Cells	7341	50000	HighExpr	LowAffinity	8079.5	7341	6194.5	7205	7341
24	Cells	6812	50000	HighExpr	LowAffinity	7682.75	6812	5808.75	6767.83	6812
27	Cells	6077	50000	HighExpr	LowAffinity	6826.5	6077	5066.5	5990	6077
30	Cells	5779.75	50000	HighExpr	LowAffinity	6312	5779.75	4614.5	5568.75	5779.75
33	Cells	5279.5	50000	HighExpr	LowAffinity	5878.75	5279.5	4195.75	5118	5279.5
36	Cells	4695.75	50000	HighExpr	LowAffinity	5481.75	4695.75	3769.5	4649	4695.75
39	Cells	4427.25	50000	HighExpr	LowAffinity	5279.5	4427.25	3615	4440.58	4427.25
42	Cells	4133	50000	HighExpr	LowAffinity	4849.75	4133	3376.25	4119.67	4133
45	Cells	3666.5	50000	HighExpr	LowAffinity	4600	3666.5	3148.25	3804.92	3666.5
48	Cells	3464.5	50000	HighExpr	LowAffinity	4265.5	3464.5	2840	3523.33	3464.5
51	Cells	3292	50000	HighExpr	LowAffinity	4434.5	3292	2399	3375.17	3292
54	Cells	2847.25	50000	HighExpr	LowAffinity	3868.25	2847.25	2329.25	3014.92	2847.25
57	Cells	2872.75	50000	HighExpr	LowAffinity	3673.75	2872.75	2218.75	2921.75	2872.75
60	Cells	2608.25	50000	HighExpr	LowAffinity	3512.25	2608.25	2028	2716.17	2608.25
63	Cells	2520.25	50000	HighExpr	LowAffinity	3067.75	2520.25	1810.75	2466.25	2520.25
66	Cells	2178.5	50000	HighExpr	LowAffinity	2593.75	2178.5	1810.75	2194.33	2178.5
69.3333	Cells	2086.5	50000	HighExpr	LowAffinity	2490.75	2086.5	1513.5	2030.25	2086.5
72.3333	Cells	1803.5	50000	HighExpr	LowAffinity	2380.5	1803.5	1116.5	1766.83	1803.5
76.75	Cells	1851.75	50000	HighExpr	LowAffinity	2061	1851.75	1083.25	1665.33	1851.75
80.75	Cells	1440	50000	HighExpr	LowAffinity	1656.5	1440	866.5	1321	1440
84.75	Cells	1054	50000	HighExpr	LowAffinity	1344.25	1054	837.25	1078.5	1054
88.75	Cells	1105.5	50000	HighExpr	LowAffinity	1212	1105.5	694	1003.83	1105.5
0	Cells	8715.25	0	HighExpr	HighAffinity	14131.2	7381.5	8715.25	10076	8715.25
3	Cells	8726.25	0	HighExpr	HighAffinity	13962.5	7355.75	8726.25	10014.8	8726.25
6	Cells	8998	0	HighExpr	HighAffinity	14436.2	7657	8998	10363.8	8998
9	Cells	9428	0	HighExpr	HighAffinity	15031.5	7903.25	9428	10787.6	9428
12	Cells	9869	0	HighExpr	HighAffinity	15428.2	8340.5	9869	11212.6	9869
15	Cells	10107.8	0	HighExpr	HighAffinity	15795.8	8678.25	10107.8	11527.2	10107.8
18	Cells	10265.8	0	HighExpr	HighAffinity	16078.8	8950.25	10265.8	11764.9	10265.8
21	Cells	10273.2	0	HighExpr	HighAffinity	16596.8	8902.5	10273.2	11924.2	10273.2
24	Cells	10089.5	0	HighExpr	HighAffinity	17324.2	9108.5	10089.5	12174.1	10089.5
27	Cells	10769.2	0	HighExpr	HighAffinity	18202.5	9369	10769.2	12780.2	10769.2
30	Cells	11111.2	0	HighExpr	HighAffinity	20363	10126	11111.2	13866.8	11111.2
33	Cells	12202	0	HighExpr	HighAffinity	22035	10989.8	12202	15075.6	12202
36	Cells	12973.8	0	HighExpr	HighAffinity	24643.8	11926.8	12973.8	16514.8	12973.8
39	Cells	14487.5	0	HighExpr	HighAffinity	27539.2	13187	14487.5	18404.6	14487.5
42	Cells	16119.2	0	HighExpr	HighAffinity	31371.8	14682.8	16119.2	20724.6	16119.2
45	Cells	17963.8	0	HighExpr	HighAffinity	34700.8	16438.8	17963.8	23034.4	17963.8
48	Cells	20131.5	0	HighExpr	HighAffinity	38345.5	18665.5	20131.5	25714.2	20131.5
51	Cells	22200.2	0	HighExpr	HighAffinity	42064	21263.2	22200.2	28509.2	22200.2
54	Cells	24798	0	HighExpr	HighAffinity	47094.2	23743.5	24798	31878.6	24798
57	Cells	28215	0	HighExpr	HighAffinity	51985	27035.5	28215	35745.2	28215
60	Cells	31709.8	0	HighExpr	HighAffinity	56026.8	30317	31709.8	39351.2	31709.8
63	Cells	35814	0	HighExpr	HighAffinity	60627.2	33418	35814	43286.4	35814
66	Cells	39664.8	0	HighExpr	HighAffinity	66506.2	36207.2	39664.8	47459.4	39664.8
69.3333	Cells	44875	0	HighExpr	HighAffinity	72862.8	41255.5	44875	52997.8	44875
72.3333	Cells	50801.8	0	HighExpr	HighAffinity	77514.5	46007	50801.8	58107.8	50801.8
76.75	Cells	59587.2	0	HighExpr	HighAffinity	85227.2	53010	59587.2	65941.5	59587.2
80.75	Cells	67009.5	0	HighExpr	HighAffinity	90478.2	60248.8	67009.5	72578.8	67009.5
84.75	Cells	75295.5	0	HighExpr	HighAffinity	95997	67546	75295.5	79612.8	75295.5
88.75	Cells	83147.8	0	HighExpr	HighAffinity	102232	74031.5	83147.8	86470.6	83147.8
0	Cells	8340.25	0.5	HighExpr	HighAffinity	6731.25	8630.75	8340.25	7900.75	8340.25
3	Cells	8579	0.5	HighExpr	HighAffinity	6859.5	8597.75	8579	8012.08	8579
6	Cells	8873.25	0.5	HighExpr	HighAffinity	6981	8873.25	8877	8243.75	8873.25
9	Cells	9056.75	0.5	HighExpr	HighAffinity	7234.5	9314.25	9056.75	8535.17	9056.75
12	Cells	9361.75	0.5	HighExpr	HighAffinity	7282.25	9766.25	9361.75	8803.42	9361.75
15	Cells	8921	0.5	HighExpr	HighAffinity	6951.25	9916.5	8921	8596.25	8921
18	Cells	8638	0.5	HighExpr	HighAffinity	6760.5	9435.25	8638	8277.92	8638
21	Cells	8553.25	0.5	HighExpr	HighAffinity	6525.25	9670.75	8553.25	8249.75	8553.25
24	Cells	8671.25	0.5	HighExpr	HighAffinity	6220.25	9773.25	8671.25	8221.58	8671.25
27	Cells	8476.25	0.5	HighExpr	HighAffinity	6165	9810	8476.25	8150.42	8476.25
30	Cells	8369.75	0.5	HighExpr	HighAffinity	6095.25	10155.5	8369.75	8206.83	8369.75
33	Cells	8347.75	0.5	HighExpr	HighAffinity	6003.5	10468	8347.75	8273.08	8347.75
36	Cells	8490.75	0.5	HighExpr	HighAffinity	5900.75	10769	8490.75	8386.83	8490.75
39	Cells	9078.75	0.5	HighExpr	HighAffinity	6040.25	11526	9078.75	8881.67	9078.75
42	Cells	9435.5	0.5	HighExpr	HighAffinity	6084.5	12404.2	9435.5	9308.08	9435.5
45	Cells	9909.5	0.5	HighExpr	HighAffinity	6091.75	13297	9909.5	9766.08	9909.5
48	Cells	10324.8	0.5	HighExpr	HighAffinity	6128.5	14101.8	10324.8	10185	10324.8
51	Cells	11085.2	0.5	HighExpr	HighAffinity	6268	15251.8	11085.2	10868.3	11085.2
54	Cells	11654.8	0.5	HighExpr	HighAffinity	6782.75	16934.8	11654.8	11790.8	11654.8
57	Cells	12915	0.5	HighExpr	HighAffinity	7172.25	18610.2	12915	12899.2	12915
60	Cells	13727.2	0.5	HighExpr	HighAffinity	8035.5	20804	13727.2	14188.9	13727.2
63	Cells	15156.2	0.5	HighExpr	HighAffinity	8763	22894.8	15156.2	15604.7	15156.2
66	Cells	16773.5	0.5	HighExpr	HighAffinity	9365.75	24853	16773.5	16997.4	16773.5
69.3333	Cells	19238.8	0.5	HighExpr	HighAffinity	10916.2	28579	19238.8	19578	19238.8
72.3333	Cells	21311.2	0.5	HighExpr	HighAffinity	12525.5	32308.8	21311.2	22048.5	21311.2
76.75	Cells	24474.8	0.5	HighExpr	HighAffinity	14285.8	36894	24474.8	25218.2	24474.8
80.75	Cells	28417.5	0.5	HighExpr	HighAffinity	16328.5	42846.8	28417.5	29197.6	28417.5
84.75	Cells	32749.5	0.5	HighExpr	HighAffinity	18827.2	49681.2	32749.5	33752.7	32749.5
88.75	Cells	36677.2	0.5	HighExpr	HighAffinity	21042.8	56445.8	36677.2	38055.2	36677.2
0	Cells	8630.75	5	HighExpr	HighAffinity	7311.5	8630.75	8685.5	8209.25	8630.75
3	Cells	8608.5	5	HighExpr	HighAffinity	7348.5	8608.5	8612.5	8189.83	8608.5
6	Cells	8656.5	5	HighExpr	HighAffinity	7598.25	9111.75	8656.5	8455.5	8656.5
9	Cells	9108.25	5	HighExpr	HighAffinity	7649.75	9284.75	9108.25	8680.92	9108.25
12	Cells	9347	5	HighExpr	HighAffinity	7447.5	9347	9450	8748.17	9347
15	Cells	9152.5	5	HighExpr	HighAffinity	7227	9152.5	9380.25	8586.58	9152.5
18	Cells	8829	5	HighExpr	HighAffinity	6683.25	8829	9100.75	8204.33	8829
21	Cells	8715	5	HighExpr	HighAffinity	6521.5	8715	9354.5	8197	8715
24	Cells	8847.5	5	HighExpr	HighAffinity	6154	8847.5	9101	8034.17	8847.5
27	Cells	8296.25	5	HighExpr	HighAffinity	5896.75	8296.25	9196.5	7796.5	8296.25
30	Cells	8542.75	5	HighExpr	HighAffinity	5555.25	8542.75	9505.25	7867.75	8542.75
33	Cells	8660	5	HighExpr	HighAffinity	5228.25	8660	9641	7843.08	8660
36	Cells	8744.5	5	HighExpr	HighAffinity	4882.75	8744.5	9769.75	7799	8744.5
39	Cells	8461.5	5	HighExpr	HighAffinity	4805.5	8461.5	10148	7805	8461.5
42	Cells	8814.25	5	HighExpr	HighAffinity	4434.5	8814.25	10471.5	7906.75	8814.25
45	Cells	9067.75	5	HighExpr	HighAffinity	4456.5	9067.75	10534	8019.42	9067.75
48	Cells	9347.25	5	HighExpr	HighAffinity	4302.25	9347.25	10666.2	8105.25	9347.25
51	Cells	9486.75	5	HighExpr	HighAffinity	4162.75	9486.75	11184.5	8278	9486.75
54	Cells	10027	5	HighExpr	HighAffinity	4100.25	10027	11735.8	8621	10027
57	Cells	10361	5	HighExpr	HighAffinity	4115	10361	12551.2	9009.08	10361
60	Cells	10871.8	5	HighExpr	HighAffinity	3905.5	10871.8	13205.5	9327.58	10871.8
63	Cells	11412.2	5	HighExpr	HighAffinity	4096.25	11412.2	13775	9761.17	11412.2
66	Cells	11768.8	5	HighExpr	HighAffinity	4401.25	11768.8	14829.5	10333.2	11768.8
69.3333	Cells	12422.8	5	HighExpr	HighAffinity	4603.75	12422.8	16064	11030.2	12422.8
72.3333	Cells	13029	5	HighExpr	HighAffinity	4434.5	13029	17438.5	11634	13029
76.75	Cells	14182.8	5	HighExpr	HighAffinity	4864.5	14182.8	19980.8	13009.3	14182.8
80.75	Cells	15696.5	5	HighExpr	HighAffinity	5268.75	15696.5	22329	14431.4	15696.5
84.75	Cells	17383	5	HighExpr	HighAffinity	5849.25	17383	24621.5	15951.2	17383
88.75	Cells	18929.8	5	HighExpr	HighAffinity	6029.5	18929.8	27458.2	17472.5	18929.8
0	Cells	10141	50	HighExpr	HighAffinity	13297.2	10141	9277.5	10905.2	10141
3	Cells	9935	50	HighExpr	HighAffinity	12808.5	9935	9101	10614.8	9935
6	Cells	10199.2	50	HighExpr	HighAffinity	12937.2	10199.2	9222.25	10786.2	10199.2
9	Cells	10332	50	HighExpr	HighAffinity	12588	10332	8821.75	10580.6	10332
12	Cells	9924.25	50	HighExpr	HighAffinity	12099.5	9924.25	8707.75	10243.8	9924.25
15	Cells	9450	50	HighExpr	HighAffinity	11180.8	9450	8123.5	9584.75	9450
18	Cells	9104.75	50	HighExpr	HighAffinity	10651.5	9104.75	7502.75	9086.33	9104.75
21	Cells	8898.75	50	HighExpr	HighAffinity	9828.75	8898.75	6782.5	8503.33	8898.75
24	Cells	8748.25	50	HighExpr	HighAffinity	9361.75	8748.25	6734.75	8281.58	8748.25
27	Cells	8443.25	50	HighExpr	HighAffinity	8443.25	8527.75	6437	7802.67	8443.25
30	Cells	8175	50	HighExpr	HighAffinity	8175	8428.75	6172.75	7592.17	8175
33	Cells	7587	50	HighExpr	HighAffinity	7587	8175	5845.5	7202.5	7587
36	Cells	7160.75	50	HighExpr	HighAffinity	7160.75	8013.25	5581	6918.33	7160.75
39	Cells	6701.5	50	HighExpr	HighAffinity	6701.5	7862.5	5529.5	6697.83	6701.5
42	Cells	6492	50	HighExpr	HighAffinity	6492	7649.75	5283.5	6475.08	6492
45	Cells	6459	50	HighExpr	HighAffinity	6459	7848	5239	6515.33	6459
48	Cells	6055	50	HighExpr	HighAffinity	6055	7502.75	4831.5	6129.75	6055
51	Cells	5867.25	50	HighExpr	HighAffinity	5867.25	7374	5000.25	6080.5	5867.25
54	Cells	5841.75	50	HighExpr	HighAffinity	5841.75	7473.25	4757.75	6024.25	5841.75
57	Cells	5518.25	50	HighExpr	HighAffinity	5518.25	7613	4813.25	5981.5	5518.25
60	Cells	5257.5	50	HighExpr	HighAffinity	5257.5	7289.5	4482.25	5676.42	5257.5
63	Cells	5327.25	50	HighExpr	HighAffinity	5327.25	7069	4379.25	5591.83	5327.25
66	Cells	5066.5	50	HighExpr	HighAffinity	5066.5	7065.25	4522.5	5551.42	5066.5
69.3333	Cells	4750.75	50	HighExpr	HighAffinity	4750.75	6856	4206.75	5271.17	4750.75
72.3333	Cells	4192	50	HighExpr	HighAffinity	4192	6576.5	3942.25	4903.58	4192
76.75	Cells	3956.5	50	HighExpr	HighAffinity	3685.25	6102.5	3956.5	4581.42	3956.5
80.75	Cells	3931	50	HighExpr	HighAffinity	3453.5	5922.5	3931	4435.67	3931
84.75	Cells	4026.5	50	HighExpr	HighAffinity	3203.5	5985.25	4026.5	4405.08	4026.5
88.75	Cells	3773.25	50	HighExpr	HighAffinity	3122.5	5709.5	3773.25	4201.75	3773.25
0	Cells	9156	500	HighExpr	HighAffinity	9156	12852.5	8414	10140.8	9156
3	Cells	8998	500	HighExpr	HighAffinity	8998	12606.5	8476.25	10026.9	8998
6	Cells	8767	500	HighExpr	HighAffinity	8767	12764.5	8076	9869.17	8767
9	Cells	7932.75	500	HighExpr	HighAffinity	7932.75	12349.2	6936.5	9072.83	7932.75
12	Cells	7451	500	HighExpr	HighAffinity	7451	11710	6124.5	8428.5	7451
15	Cells	6786.25	500	HighExpr	HighAffinity	6786.25	10809.8	5114.25	7570.08	6786.25
18	Cells	6481.25	500	HighExpr	HighAffinity	6481.25	9990.25	4390.75	6954.08	6481.25
21	Cells	5794	500	HighExpr	HighAffinity	5794	9501.5	3758.5	6351.33	5794
24	Cells	5400.75	500	HighExpr	HighAffinity	5400.75	9101	3233	5911.58	5400.75
27	Cells	4949	500	HighExpr	HighAffinity	4949	8458.25	2656	5354.42	4949
30	Cells	4563	500	HighExpr	HighAffinity	4563	8053.75	2402.5	5006.42	4563
33	Cells	4261.75	500	HighExpr	HighAffinity	4261.75	7495	2094	4616.92	4261.75
36	Cells	4052.25	500	HighExpr	HighAffinity	4052.25	7153.75	1866.25	4357.42	4052.25
39	Cells	3758.5	500	HighExpr	HighAffinity	3758.5	7003	1748.75	4170.08	3758.5
42	Cells	3751.25	500	HighExpr	HighAffinity	3751.25	6804.75	1557.5	4037.83	3751.25
45	Cells	3409.5	500	HighExpr	HighAffinity	3409.5	6470.25	1329.5	3736.42	3409.5
48	Cells	3258.75	500	HighExpr	HighAffinity	3258.75	6003.5	1260	3507.42	3258.75
51	Cells	2946.5	500	HighExpr	HighAffinity	2946.5	5834.5	1102	3294.33	2946.5
54	Cells	2950	500	HighExpr	HighAffinity	2950	5507.75	896	3117.92	2950
57	Cells	2718.5	500	HighExpr	HighAffinity	2718.5	5367.75	918.25	3001.5	2718.5
60	Cells	2626.75	500	HighExpr	HighAffinity	2626.75	5275.75	826.25	2909.58	2626.75
63	Cells	2556.75	500	HighExpr	HighAffinity	2556.75	4941.5	785.75	2761.33	2556.75
66	Cells	2516.5	500	HighExpr	HighAffinity	2516.5	4614.25	694	2608.25	2516.5
69.3333	Cells	2178.25	500	HighExpr	HighAffinity	2178.25	4438	569.25	2395.17	2178.25
72.3333	Cells	2079.25	500	HighExpr	HighAffinity	2079.25	4063.5	458.75	2200.5	2079.25
76.75	Cells	1939.5	500	HighExpr	HighAffinity	1939.5	4011.75	444.25	2131.83	1939.5
80.75	Cells	1748.75	500	HighExpr	HighAffinity	1748.75	3755	326.5	1943.42	1748.75
84.75	Cells	1601.5	500	HighExpr	HighAffinity	1601.5	3505	253	1786.5	1601.5
88.75	Cells	1304	500	HighExpr	HighAffinity	1304	2821.75	241.75	1455.83	1304
0	Cells	10776.5	5000	HighExpr	HighAffinity	9182	10776.5	13672	11210.2	10776.5
3	Cells	10515.8	5000	HighExpr	HighAffinity	9262.75	10515.8	13642.8	11140.4	10515.8
6	Cells	10096.8	5000	HighExpr	HighAffinity	9214.75	10096.8	13135.8	10815.8	10096.8
9	Cells	9898.25	5000	HighExpr	HighAffinity	8491	9898.25	11897.2	10095.5	9898.25
12	Cells	9420.75	5000	HighExpr	HighAffinity	7535.5	9420.75	10526.5	9160.92	9420.75
15	Cells	8814.5	5000	HighExpr	HighAffinity	6797	8814.5	9553	8388.17	8814.5
18	Cells	8292.75	5000	HighExpr	HighAffinity	6051.25	8292.75	8527.75	7623.92	8292.75
21	Cells	7686.5	5000	HighExpr	HighAffinity	5367.75	7686.5	7803.75	6952.67	7686.5
24	Cells	7105.75	5000	HighExpr	HighAffinity	4816.75	7105.75	7168.25	6363.58	7105.75
27	Cells	6558.25	5000	HighExpr	HighAffinity	4284.25	6683.25	6558.25	5841.92	6558.25
30	Cells	6150.25	5000	HighExpr	HighAffinity	3722	6209.5	6150.25	5360.58	6150.25
33	Cells	5746.5	5000	HighExpr	HighAffinity	3394.75	5849.5	5746.5	4996.92	5746.5
36	Cells	5099.5	5000	HighExpr	HighAffinity	3038.25	5613.75	5099.5	4583.83	5099.5
39	Cells	4658.75	5000	HighExpr	HighAffinity	2759	5165.75	4658.75	4194.5	4658.75
42	Cells	4438.25	5000	HighExpr	HighAffinity	2461.75	4791.25	4438.25	3897.08	4438.25
45	Cells	4070.5	5000	HighExpr	HighAffinity	2285	4497	4070.5	3617.5	4070.5
48	Cells	3655.5	5000	HighExpr	HighAffinity	2009.75	4214.25	3655.5	3293.17	3655.5
51	Cells	3369	5000	HighExpr	HighAffinity	1884.5	3953	3369	3068.83	3369
54	Cells	3225.75	5000	HighExpr	HighAffinity	1561.25	3802.25	3225.75	2863.08	3225.75
57	Cells	2740.75	5000	HighExpr	HighAffinity	1524.5	3659.25	2740.75	2641.5	2740.75
60	Cells	2535	5000	HighExpr	HighAffinity	1296.5	3387.25	2535	2406.25	2535
63	Cells	2240.75	5000	HighExpr	HighAffinity	1087	3244	2240.75	2190.58	2240.75
66	Cells	1965	5000	HighExpr	HighAffinity	1072.5	3082.5	1965	2040	1965
69.3333	Cells	1844.25	5000	HighExpr	HighAffinity	844.75	2883.75	1844.25	1857.58	1844.25
72.3333	Cells	1535.25	5000	HighExpr	HighAffinity	800.25	2590	1535.25	1641.83	1535.25
76.75	Cells	1292.75	5000	HighExpr	HighAffinity	653.5	2244.75	1292.75	1397	1292.75
80.75	Cells	962	5000	HighExpr	HighAffinity	583.5	1932.25	962	1159.25	962
84.75	Cells	774.75	5000	HighExpr	HighAffinity	569	1748.5	774.75	1030.75	774.75
88.75	Cells	524.75	5000	HighExpr	HighAffinity	444	1572.25	524.75	847	524.75
0	Cells	10247.2	50000	HighExpr	HighAffinity	7557.5	12621.2	10247.2	10142	10247.2
3	Cells	10052.5	50000	HighExpr	HighAffinity	7219.75	12452	10052.5	9908.08	10052.5
6	Cells	9439	50000	HighExpr	HighAffinity	7153.5	12434	9439	9675.5	9439
9	Cells	8737.25	50000	HighExpr	HighAffinity	6742	11827.2	8737.25	9102.17	8737.25
12	Cells	7980.25	50000	HighExpr	HighAffinity	6305	10986.2	7980.25	8423.83	7980.25
15	Cells	7150	50000	HighExpr	HighAffinity	5885.75	10211	7150	7748.92	7150
18	Cells	6573	50000	HighExpr	HighAffinity	5338.5	9299.25	6573	7070.25	6573
21	Cells	5896.75	50000	HighExpr	HighAffinity	5004	8641.75	5896.75	6514.17	5896.75
24	Cells	5617.5	50000	HighExpr	HighAffinity	4441.75	7958.25	5617.5	6005.83	5617.5
27	Cells	5139.75	50000	HighExpr	HighAffinity	4199.5	7436.75	5139.75	5592	5139.75
30	Cells	4688	50000	HighExpr	HighAffinity	4001	6646.5	4688	5111.83	4688
33	Cells	4405	50000	HighExpr	HighAffinity	3607.75	6256.75	4405	4756.5	4405
36	Cells	4081.75	50000	HighExpr	HighAffinity	3394.75	5794.25	4081.75	4423.58	4081.75
39	Cells	3751	50000	HighExpr	HighAffinity	3177.75	5470.75	3751	4133.17	3751
42	Cells	3361.75	50000	HighExpr	HighAffinity	2876.5	5176.5	3361.75	3804.92	3361.75
45	Cells	3100.75	50000	HighExpr	HighAffinity	2564.25	4780	3100.75	3481.67	3100.75
48	Cells	2861.75	50000	HighExpr	HighAffinity	2343.75	4555.75	2861.75	3253.75	2861.75
51	Cells	2593.5	50000	HighExpr	HighAffinity	2255.75	4430.75	2593.5	3093.33	2593.5
54	Cells	2281.25	50000	HighExpr	HighAffinity	2031.25	4232.25	2281.25	2848.25	2281.25
57	Cells	2178.25	50000	HighExpr	HighAffinity	1869.75	3887	2178.25	2645	2178.25
60	Cells	2028	50000	HighExpr	HighAffinity	1821.75	3545.25	2028	2465	2028
63	Cells	1873.5	50000	HighExpr	HighAffinity	1722.75	3409.25	1873.5	2335.17	1873.5
66	Cells	1983.5	50000	HighExpr	HighAffinity	1538.75	3144.75	1983.5	2222.33	1983.5
69.3333	Cells	1686	50000	HighExpr	HighAffinity	1381	2902.5	1686	1989.83	1686
72.3333	Cells	1432.75	50000	HighExpr	HighAffinity	1263.5	2740.5	1432.75	1812.25	1432.75
76.75	Cells	1351.75	50000	HighExpr	HighAffinity	1146	2347.25	1351.75	1615	1351.75
80.75	Cells	1197.5	50000	HighExpr	HighAffinity	1079.75	2090.25	1197.5	1455.83	1197.5
84.75	Cells	1090.5	50000	HighExpr	HighAffinity	1090.5	1623.75	925.5	1213.25	1090.5
88.75	Cells	988	50000	HighExpr	HighAffinity	988	1436.25	818.75	1081	988
0	Cells	11937.8	0	LowExpr	LowAffinity	11937.8	10071	16405.8	12804.8	11937.8
3	Cells	12367.5	0	LowExpr	LowAffinity	12367.5	10658.8	16486.5	13170.9	12367.5
6	Cells	12635.8	0	LowExpr	LowAffinity	12635.8	11199	16935	13589.9	12635.8
9	Cells	12793.8	0	LowExpr	LowAffinity	12793.8	11629	16982.8	13801.8	12793.8
12	Cells	12573.2	0	LowExpr	LowAffinity	12573.2	11559.2	16703	13611.8	12573.2
15	Cells	11842	0	LowExpr	LowAffinity	11842	11180.8	16508.8	13177.2	11842
18	Cells	11743	0	LowExpr	LowAffinity	11743	11173.2	15979.2	12965.2	11743
21	Cells	11518.8	0	LowExpr	LowAffinity	11518.8	11008	15979.5	12835.4	11518.8
24	Cells	11243.2	0	LowExpr	LowAffinity	11243.2	11206.5	16303	12917.6	11243.2
27	Cells	11511.5	0	LowExpr	LowAffinity	11404.8	11511.5	16515.8	13144	11511.5
30	Cells	11875	0	LowExpr	LowAffinity	11661.8	11875	17210.5	13582.4	11875
33	Cells	12698.5	0	LowExpr	LowAffinity	12308.8	12698.5	18092.5	14366.6	12698.5
36	Cells	13686.8	0	LowExpr	LowAffinity	12731.5	13686.8	19253.5	15223.9	13686.8
39	Cells	14671.5	0	LowExpr	LowAffinity	13440.5	14671.5	20918	16343.3	14671.5
42	Cells	16236.8	0	LowExpr	LowAffinity	14315	16236.8	22395	17648.9	16236.8
45	Cells	17530.2	0	LowExpr	LowAffinity	15266.8	17530.2	24110.8	18969.2	17530.2
48	Cells	19316	0	LowExpr	LowAffinity	16585.8	19316	26120.8	20674.2	19316
51	Cells	20921.5	0	LowExpr	LowAffinity	17676.8	20921.5	28285	22294.4	20921.5
54	Cells	23350.2	0	LowExpr	LowAffinity	19095.2	23350.2	30791	24412.2	23350.2
57	Cells	25224.5	0	LowExpr	LowAffinity	20954.5	25224.5	33205.2	26461.4	25224.5
60	Cells	27781.8	0	LowExpr	LowAffinity	22766.2	27781.8	36141.2	28896.4	27781.8
63	Cells	30442	0	LowExpr	LowAffinity	24673.2	30442	39315.8	31477	30442
66	Cells	32429.8	0	LowExpr	LowAffinity	27172	32429.8	41494.2	33698.7	32429.8
69.3333	Cells	35861.8	0	LowExpr	LowAffinity	29894.5	35861.8	46065.5	37273.9	35861.8
72.3333	Cells	39650	0	LowExpr	LowAffinity	32529	39650	48839.8	40339.6	39650
76.75	Cells	44243	0	LowExpr	LowAffinity	37136.8	44243	53631.2	45003.7	44243
80.75	Cells	49299	0	LowExpr	LowAffinity	41369.8	49299	57750	49472.9	49299
84.75	Cells	53866.5	0	LowExpr	LowAffinity	45863.5	53866.5	62133.8	53954.6	53866.5
88.75	Cells	59539.5	0	LowExpr	LowAffinity	50570.2	59539.5	66543	58884.2	59539.5
0	Cells	10839	0.5	LowExpr	LowAffinity	10839	5099.5	11088.8	9009.08	10839
3	Cells	10846.2	0.5	LowExpr	LowAffinity	10846.2	5309	11364.2	9173.17	10846.2
6	Cells	11324	0.5	LowExpr	LowAffinity	11324	5632.25	11867.8	9608	11324
9	Cells	11585	0.5	LowExpr	LowAffinity	11585	6128.5	12220.5	9978	11585
12	Cells	11335	0.5	LowExpr	LowAffinity	11335	5981.25	12047.8	9788	11335
15	Cells	10993.5	0.5	LowExpr	LowAffinity	10993.5	6011	11695	9566.5	10993.5
18	Cells	10295	0.5	LowExpr	LowAffinity	10295	6077	11379.2	9250.42	10295
21	Cells	10049.2	0.5	LowExpr	LowAffinity	10049.2	6007	11334.8	9130.33	10049.2
24	Cells	10023.2	0.5	LowExpr	LowAffinity	10023.2	5989	11151.5	9054.58	10023.2
27	Cells	10037.8	0.5	LowExpr	LowAffinity	10037.8	6150.5	11151.5	9113.25	10037.8
30	Cells	10262.2	0.5	LowExpr	LowAffinity	10262.2	6238.5	11522.2	9341	10262.2
33	Cells	10254.5	0.5	LowExpr	LowAffinity	10254.5	6551	12282.8	9696.08	10254.5
36	Cells	10431.2	0.5	LowExpr	LowAffinity	10431.2	7036	12801.2	10089.5	10431.2
39	Cells	10846.5	0.5	LowExpr	LowAffinity	10846.5	7245.5	13782	10624.7	10846.5
42	Cells	11349.8	0.5	LowExpr	LowAffinity	11349.8	7598	14833	11260.2	11349.8
45	Cells	12235.5	0.5	LowExpr	LowAffinity	12235.5	8032	16016	12094.5	12235.5
48	Cells	13212.8	0.5	LowExpr	LowAffinity	13212.8	8656.5	17019.2	12962.8	13212.8
51	Cells	13712.5	0.5	LowExpr	LowAffinity	13712.5	9494.25	18081.2	13762.7	13712.5
54	Cells	14881.2	0.5	LowExpr	LowAffinity	14881.2	10372.5	19727.5	14993.8	14881.2
57	Cells	15722.2	0.5	LowExpr	LowAffinity	15722.2	11143.8	21421.2	16095.8	15722.2
60	Cells	16857.8	0.5	LowExpr	LowAffinity	16857.8	12481.2	23729	17689.3	16857.8
63	Cells	18077.5	0.5	LowExpr	LowAffinity	18077.5	13631.5	25977.5	19228.8	18077.5
66	Cells	18507.5	0.5	LowExpr	LowAffinity	18507.5	14575.8	28226.2	20436.5	18507.5
69.3333	Cells	20565	0.5	LowExpr	LowAffinity	20565	16185.2	31401	22717.1	20565
72.3333	Cells	22523.8	0.5	LowExpr	LowAffinity	22523.8	18176.8	34425	25041.8	22523.8
76.75	Cells	25415.5	0.5	LowExpr	LowAffinity	25415.5	21010	39470	28631.8	25415.5
80.75	Cells	28042.5	0.5	LowExpr	LowAffinity	28042.5	24103.8	44085	32077.1	28042.5
84.75	Cells	31562.8	0.5	LowExpr	LowAffinity	31562.8	27285.8	49651.8	36166.8	31562.8
88.75	Cells	34495	0.5	LowExpr	LowAffinity	34495	31018.8	54487.2	40000.3	34495
0	Cells	11423.2	5	LowExpr	LowAffinity	11423.2	9380.25	14296.5	11700	11423.2
3	Cells	11544.8	5	LowExpr	LowAffinity	11544.8	9586	14701	11943.9	11544.8
6	Cells	12228	5	LowExpr	LowAffinity	12228	9858	14814.8	12300.2	12228
9	Cells	12261.2	5	LowExpr	LowAffinity	12261.2	10140.8	14825.8	12409.2	12261.2
12	Cells	12070	5	LowExpr	LowAffinity	12070	9531	14164.2	11921.8	12070
15	Cells	11750.2	5	LowExpr	LowAffinity	11750.2	9152.5	13495.5	11466.1	11750.2
18	Cells	11827.5	5	LowExpr	LowAffinity	11827.5	8961.25	13267.5	11352.1	11827.5
21	Cells	11526	5	LowExpr	LowAffinity	11526	8766.75	12999.8	11097.5	11526
24	Cells	11301.8	5	LowExpr	LowAffinity	11301.8	8380.75	12768	10816.8	11301.8
27	Cells	11331.5	5	LowExpr	LowAffinity	11331.5	8494.75	13017.8	10948	11331.5
30	Cells	11529.8	5	LowExpr	LowAffinity	11529.8	8612.5	13514	11218.8	11529.8
33	Cells	12187.5	5	LowExpr	LowAffinity	12187.5	8755.75	14079.8	11674.3	12187.5
36	Cells	12768	5	LowExpr	LowAffinity	12768	9149	14917.5	12278.2	12768
39	Cells	13635	5	LowExpr	LowAffinity	13635	9784.75	15777.8	13065.8	13635
42	Cells	14234.2	5	LowExpr	LowAffinity	14234.2	10552.5	17214	14000.2	14234.2
45	Cells	15674.5	5	LowExpr	LowAffinity	15674.5	10886.8	18433.8	14998.3	15674.5
48	Cells	16835.5	5	LowExpr	LowAffinity	16835.5	11702.5	20418	16318.7	16835.5
51	Cells	18437.5	5	LowExpr	LowAffinity	18437.5	12790	22332.5	17853.3	18437.5
54	Cells	19808.2	5	LowExpr	LowAffinity	19808.2	13841	24335	19328.1	19808.2
57	Cells	21616	5	LowExpr	LowAffinity	21616	14984	26525	21041.7	21616
60	Cells	23831.5	5	LowExpr	LowAffinity	23831.5	16446.5	29464.5	23247.5	23831.5
63	Cells	26469.8	5	LowExpr	LowAffinity	26469.8	17460.2	32073.5	25334.5	26469.8
66	Cells	29354.2	5	LowExpr	LowAffinity	29354.2	18408.2	34689.5	27484	29354.2
69.3333	Cells	32418.5	5	LowExpr	LowAffinity	32418.5	20796.5	38187.5	30467.5	32418.5
72.3333	Cells	35707.5	5	LowExpr	LowAffinity	35707.5	22975.8	41586.5	33423.2	35707.5
76.75	Cells	40631	5	LowExpr	LowAffinity	40631	26106.2	46572.5	37769.9	40631
80.75	Cells	45499.8	5	LowExpr	LowAffinity	45499.8	29534.5	51477.8	42170.7	45499.8
84.75	Cells	51077.5	5	LowExpr	LowAffinity	51077.5	33326.2	56104	46835.9	51077.5
88.75	Cells	57092.5	5	LowExpr	LowAffinity	57092.5	36581.8	61240.8	51638.3	57092.5
0	Cells	9446.5	50	LowExpr	LowAffinity	9317.75	9446.5	10100.2	9621.5	9446.5
3	Cells	9869	50	LowExpr	LowAffinity	9203.75	9869	10501	9857.92	9869
6	Cells	10240	50	LowExpr	LowAffinity	9619	10240	10699.2	10186.1	10240
9	Cells	10229	50	LowExpr	LowAffinity	9747.75	10229	10773	10249.9	10229
12	Cells	10012.2	50	LowExpr	LowAffinity	9913.25	10012.2	10530.2	10151.9	10012.2
15	Cells	9707.5	50	LowExpr	LowAffinity	9645	9707.5	10475.2	9942.58	9707.5
18	Cells	9468.5	50	LowExpr	LowAffinity	9468.5	9383.75	10060	9637.42	9468.5
21	Cells	9435.5	50	LowExpr	LowAffinity	9435.5	9240.5	9714.75	9463.58	9435.5
24	Cells	9329	50	LowExpr	LowAffinity	9329	9214.75	9722	9421.92	9329
27	Cells	9457.5	50	LowExpr	LowAffinity	9457.5	9332.75	9497.75	9429.33	9457.5
30	Cells	9597	50	LowExpr	LowAffinity	9490.5	9597	9832	9639.83	9597
33	Cells	10104	50	LowExpr	LowAffinity	10104	9847	10177.8	10042.9	10104
36	Cells	10489.8	50	LowExpr	LowAffinity	10489.8	10482.5	10952.8	10641.7	10489.8
39	Cells	11180.5	50	LowExpr	LowAffinity	11011.8	11180.5	11496.8	11229.7	11180.5
42	Cells	11926.5	50	LowExpr	LowAffinity	11926.5	11915.5	12305.2	12049.1	11926.5
45	Cells	12962.8	50	LowExpr	LowAffinity	12962.8	12874.5	13029	12955.4	12962.8
48	Cells	14182.8	50	LowExpr	LowAffinity	14182.8	13591	14311.5	14028.4	14182.8
51	Cells	15487	50	LowExpr	LowAffinity	15487	15005.8	15803	15431.9	15487
54	Cells	16619	50	LowExpr	LowAffinity	16619	16493.8	16861.2	16658	16619
57	Cells	18239.2	50	LowExpr	LowAffinity	18239.2	18217.2	18360.8	18272.4	18239.2
60	Cells	20028.8	50	LowExpr	LowAffinity	20028.8	19690.5	20175.5	19964.9	20028.8
63	Cells	21880.8	50	LowExpr	LowAffinity	21634.2	21880.8	22009	21841.3	21880.8
66	Cells	22938.8	50	LowExpr	LowAffinity	22938.8	22795.5	23677.2	23137.2	22938.8
69.3333	Cells	26532.2	50	LowExpr	LowAffinity	25580.8	26554.5	26532.2	26222.5	26532.2
72.3333	Cells	28792	50	LowExpr	LowAffinity	28777.5	28792	29295.8	28955.1	28792
76.75	Cells	32907.5	50	LowExpr	LowAffinity	32474	32907.5	33319	32900.2	32907.5
80.75	Cells	36630	50	LowExpr	LowAffinity	36630	36603.8	37416	36883.2	36630
84.75	Cells	41079.2	50	LowExpr	LowAffinity	40924.8	41079.2	41494.5	41166.2	41079.2
88.75	Cells	45804.5	50	LowExpr	LowAffinity	45521.5	45804.5	46921.8	46082.6	45804.5
0	Cells	8252.25	500	LowExpr	LowAffinity	8252.25	4243.5	11224.8	7906.83	8252.25
3	Cells	8230	500	LowExpr	LowAffinity	8230	4236	11754	8073.33	8230
6	Cells	8968.5	500	LowExpr	LowAffinity	8968.5	4475	12059	8500.83	8968.5
9	Cells	9056.75	500	LowExpr	LowAffinity	9056.75	4625.5	12099.2	8593.83	9056.75
12	Cells	9082.75	500	LowExpr	LowAffinity	9082.75	4728.75	12371.2	8727.58	9082.75
15	Cells	8685.75	500	LowExpr	LowAffinity	8685.75	4596.25	12415.2	8565.75	8685.75
18	Cells	8388	500	LowExpr	LowAffinity	8388	4662.25	12272	8440.75	8388
21	Cells	8259.25	500	LowExpr	LowAffinity	8259.25	4533.75	12463.2	8418.75	8259.25
24	Cells	7833.5	500	LowExpr	LowAffinity	7833.5	4386.75	12474	8231.42	7833.5
27	Cells	7770.75	500	LowExpr	LowAffinity	7770.75	4350.25	12885.8	8335.58	7770.75
30	Cells	7826.25	500	LowExpr	LowAffinity	7826.25	4430.75	13290	8515.67	7826.25
33	Cells	7789.25	500	LowExpr	LowAffinity	7789.25	4449	14304.2	8847.5	7789.25
36	Cells	7763.5	500	LowExpr	LowAffinity	7763.5	4879.25	15174.8	9272.5	7763.5
39	Cells	7712	500	LowExpr	LowAffinity	7712	4897.5	16652	9753.83	7712
42	Cells	7877.5	500	LowExpr	LowAffinity	7877.5	5298	17890.2	10355.2	7877.5
45	Cells	8171.25	500	LowExpr	LowAffinity	8171.25	5724.25	19389.2	11094.9	8171.25
48	Cells	8465.5	500	LowExpr	LowAffinity	8465.5	5923	20987.8	11792.1	8465.5
51	Cells	9035	500	LowExpr	LowAffinity	9035	6128.5	22839.8	12667.8	9035
54	Cells	9527	500	LowExpr	LowAffinity	9527	6723.75	25319.8	13856.8	9527
57	Cells	10089.2	500	LowExpr	LowAffinity	10089.2	7146.5	27682.2	14972.7	10089.2
60	Cells	10802.2	500	LowExpr	LowAffinity	10802.2	7793	30390.5	16328.6	10802.2
63	Cells	11397.5	500	LowExpr	LowAffinity	11397.5	8491.25	33609.2	17832.7	11397.5
66	Cells	12466.8	500	LowExpr	LowAffinity	12466.8	9299.5	36126.2	19297.5	12466.8
69.3333	Cells	13734.5	500	LowExpr	LowAffinity	13734.5	10291.5	39969.8	21331.9	13734.5
72.3333	Cells	15064.5	500	LowExpr	LowAffinity	15064.5	11559.2	43791	23471.6	15064.5
76.75	Cells	17023.2	500	LowExpr	LowAffinity	17023.2	13179.5	49846.5	26683.1	17023.2
80.75	Cells	19213	500	LowExpr	LowAffinity	19213	14884.8	55365.5	29821.1	19213
84.75	Cells	21682	500	LowExpr	LowAffinity	21682	16894.5	60553.8	33043.4	21682
88.75	Cells	24493.2	500	LowExpr	LowAffinity	24493.2	19036.5	66561.5	36697.1	24493.2
0	Cells	13275	5000	LowExpr	LowAffinity	13642.5	7557.75	13275	11491.8	13275
3	Cells	13771	5000	LowExpr	LowAffinity	14046.8	7954.75	13771	11924.2	13771
6	Cells	14256	5000	LowExpr	LowAffinity	14609	7726.75	14256	12197.2	14256
9	Cells	14590.2	5000	LowExpr	LowAffinity	14590.2	7686.25	14800	12358.8	14590.2
12	Cells	13903.5	5000	LowExpr	LowAffinity	13903.5	7227	14851.5	11994	13903.5
15	Cells	13426	5000	LowExpr	LowAffinity	13426	6845	15035	11768.7	13426
18	Cells	13036	5000	LowExpr	LowAffinity	13036	6709	15229.8	11658.2	13036
21	Cells	12588.2	5000	LowExpr	LowAffinity	12588.2	6635.25	15505.5	11576.3	12588.2
24	Cells	12419	5000	LowExpr	LowAffinity	12419	5956	16145	11506.7	12419
27	Cells	12323.5	5000	LowExpr	LowAffinity	12323.5	6231.25	17342.8	11965.8	12323.5
30	Cells	12004	5000	LowExpr	LowAffinity	12004	6591.5	18154.8	12250.1	12004
33	Cells	12385.8	5000	LowExpr	LowAffinity	12385.8	6650.25	19705.2	12913.8	12385.8
36	Cells	12672.8	5000	LowExpr	LowAffinity	12672.8	6657.25	21123.8	13484.6	12672.8
39	Cells	13161.2	5000	LowExpr	LowAffinity	13161.2	6973.5	22979.2	14371.3	13161.2
42	Cells	13716	5000	LowExpr	LowAffinity	13716	7208.75	25323.5	15416.1	13716
45	Cells	14388.2	5000	LowExpr	LowAffinity	14388.2	7727	27105.5	16406.9	14388.2
48	Cells	15450.2	5000	LowExpr	LowAffinity	15450.2	8256	29372.8	17693	15450.2
51	Cells	16630	5000	LowExpr	LowAffinity	16630	8678.5	31771.8	19026.8	16630
54	Cells	18118	5000	LowExpr	LowAffinity	18118	9387.5	34483.5	20663	18118
57	Cells	19642.8	5000	LowExpr	LowAffinity	19642.8	9861.5	37294.8	22266.3	19642.8
60	Cells	21013.2	5000	LowExpr	LowAffinity	21013.2	10772.8	40862.2	24216.1	21013.2
63	Cells	22284.8	5000	LowExpr	LowAffinity	22284.8	11555.8	44342	26060.8	22284.8
66	Cells	23449.2	5000	LowExpr	LowAffinity	23449.2	11364.2	47021	27278.2	23449.2
69.3333	Cells	25757.2	5000	LowExpr	LowAffinity	25757.2	12782.5	51691	30076.9	25757.2
72.3333	Cells	28564.2	5000	LowExpr	LowAffinity	28564.2	14594	56023	33060.4	28564.2
76.75	Cells	32433.5	5000	LowExpr	LowAffinity	32433.5	16795.2	62420.2	37216.3	32433.5
80.75	Cells	36207	5000	LowExpr	LowAffinity	36207	19414.8	68395	41338.9	36207
84.75	Cells	40362.8	5000	LowExpr	LowAffinity	40362.8	22056.8	73439.8	45286.4	40362.8
88.75	Cells	44812.8	5000	LowExpr	LowAffinity	44812.8	25139.8	78929.2	49627.2	44812.8
0	Cells	10387	50000	LowExpr	LowAffinity	10387	8788.75	13359.5	10845.1	10387
3	Cells	10714.2	50000	LowExpr	LowAffinity	10714.2	8979.75	13738.2	11144.1	10714.2
6	Cells	11559.2	50000	LowExpr	LowAffinity	11559.2	9802.75	14234	11865.3	11559.2
9	Cells	11463.5	50000	LowExpr	LowAffinity	11463.5	9916.75	14818.5	12066.2	11463.5
12	Cells	10934.8	50000	LowExpr	LowAffinity	10934.8	9997.5	14414.2	11782.2	10934.8
15	Cells	10236.2	50000	LowExpr	LowAffinity	10236.2	9901.75	13539.8	11225.9	10236.2
18	Cells	9905.75	50000	LowExpr	LowAffinity	9905.75	9780.75	13403.8	11030.1	9905.75
21	Cells	9468.5	50000	LowExpr	LowAffinity	9229.75	9468.5	12874.5	10524.2	9468.5
24	Cells	9376.5	50000	LowExpr	LowAffinity	8443.25	9376.5	12701.8	10173.8	9376.5
27	Cells	9461	50000	LowExpr	LowAffinity	7976.75	9461	12268.5	9902.08	9461
30	Cells	9589.75	50000	LowExpr	LowAffinity	7513.5	9589.75	12481.5	9861.58	9589.75
33	Cells	10181.2	50000	LowExpr	LowAffinity	7215.75	10181.2	12481.2	9959.42	10181.2
36	Cells	10677.5	50000	LowExpr	LowAffinity	6833.75	10677.5	12679.8	10063.7	10677.5
39	Cells	11276	50000	LowExpr	LowAffinity	6583.75	11276	13113.5	10324.4	11276
42	Cells	11713.5	50000	LowExpr	LowAffinity	6371	11713.5	13025.2	10369.9	11713.5
45	Cells	12385.8	50000	LowExpr	LowAffinity	6282.75	12385.8	13418.5	10695.7	12385.8
48	Cells	13425.8	50000	LowExpr	LowAffinity	6488.5	13425.8	13859.5	11257.9	13425.8
51	Cells	14072.5	50000	LowExpr	LowAffinity	6484.75	14179.2	14072.5	11578.8	14072.5
54	Cells	14649.5	50000	LowExpr	LowAffinity	6352.75	15042.5	14649.5	12014.9	14649.5
57	Cells	14892	50000	LowExpr	LowAffinity	6356.25	16435	14892	12561.1	14892
60	Cells	15615.5	50000	LowExpr	LowAffinity	6389.5	17438	15615.5	13147.7	15615.5
63	Cells	16156	50000	LowExpr	LowAffinity	6495.75	18599.2	16156	13750.3	16156
66	Cells	16964.5	50000	LowExpr	LowAffinity	6572.75	20197.8	16964.5	14578.3	16964.5
69.3333	Cells	17750.5	50000	LowExpr	LowAffinity	6852	22490.8	17750.5	15697.8	17750.5
72.3333	Cells	18581	50000	LowExpr	LowAffinity	6988.25	24967	18581	16845.4	18581
76.75	Cells	19775	50000	LowExpr	LowAffinity	7822.5	27601.8	19775	18399.8	19775
80.75	Cells	20874	50000	LowExpr	LowAffinity	8281.5	30552.2	20874	19902.6	20874
84.75	Cells	22417	50000	LowExpr	LowAffinity	9057	33976.8	22417	21816.9	22417
88.75	Cells	24180.8	50000	LowExpr	LowAffinity	9942.5	36872	24180.8	23665.1	24180.8
0	Cells	9090	0	LowExpr	HighAffinity	9090	7444	10442	8992	9090
3	Cells	9237	0	LowExpr	HighAffinity	9237	7848.25	10714.2	9266.5	9237
6	Cells	9497.75	0	LowExpr	HighAffinity	9497.75	8285.25	11048.8	9610.58	9497.75
9	Cells	10001.2	0	LowExpr	HighAffinity	10001.2	8403	11085.2	9829.83	10001.2
12	Cells	9791.75	0	LowExpr	HighAffinity	9791.75	8498.25	10706.5	9665.5	9791.75
15	Cells	9674.25	0	LowExpr	HighAffinity	9674.25	8340.5	10328	9447.58	9674.25
18	Cells	9549.25	0	LowExpr	HighAffinity	9549.25	8491	10067.2	9369.17	9549.25
21	Cells	9292.25	0	LowExpr	HighAffinity	9292.25	8358.75	9894.75	9181.92	9292.25
24	Cells	8891.5	0	LowExpr	HighAffinity	8891.5	8061.25	9644.75	8865.83	8891.5
27	Cells	9211.5	0	LowExpr	HighAffinity	9211.5	7936.25	9505	8884.25	9211.5
30	Cells	9303	0	LowExpr	HighAffinity	9303	8175	9486.75	8988.25	9303
33	Cells	9192.75	0	LowExpr	HighAffinity	9192.75	8542.5	9858	9197.75	9192.75
36	Cells	9615.25	0	LowExpr	HighAffinity	9615.25	9185.75	10074.8	9625.25	9615.25
39	Cells	10074.8	0	LowExpr	HighAffinity	10074.8	9670.5	10644.2	10129.8	10074.8
42	Cells	10706.5	0	LowExpr	HighAffinity	10706.5	10225.5	11735.5	10889.2	10706.5
45	Cells	11577.5	0	LowExpr	HighAffinity	11577.5	11052.2	12459.5	11696.4	11577.5
48	Cells	12338	0	LowExpr	HighAffinity	12338	11768.5	13617	12574.5	12338
51	Cells	13212.8	0	LowExpr	HighAffinity	13212.8	12632	14991.2	13612	13212.8
54	Cells	14337.2	0	LowExpr	HighAffinity	14337.2	13738	16207.2	14760.8	14337.2
57	Cells	15942.8	0	LowExpr	HighAffinity	15942.8	14800	17901	16214.6	15942.8
60	Cells	17526.2	0	LowExpr	HighAffinity	17526.2	16284.5	19712.8	17841.2	17526.2
63	Cells	18874.8	0	LowExpr	HighAffinity	18874.8	17640.5	21678.5	19397.9	18874.8
66	Cells	20701	0	LowExpr	HighAffinity	20701	16971.5	23636.8	20436.4	20701
69.3333	Cells	22891	0	LowExpr	HighAffinity	22891	19260.5	25985	22712.2	22891
72.3333	Cells	25389.5	0	LowExpr	HighAffinity	25389.5	22453.5	28240.8	25361.2	25389.5
76.75	Cells	28909.8	0	LowExpr	HighAffinity	28909.8	24956.2	32676	28847.3	28909.8
80.75	Cells	32819.2	0	LowExpr	HighAffinity	32819.2	27998.2	36523	32446.8	32819.2
84.75	Cells	36820.5	0	LowExpr	HighAffinity	36820.5	31625	40598	36347.8	36820.5
88.75	Cells	41667.2	0	LowExpr	HighAffinity	41667.2	35314	45411.8	40797.7	41667.2
0	Cells	8009.75	0.5	LowExpr	HighAffinity	10019.5	8009.75	7388.75	8472.67	8009.75
3	Cells	8072	0.5	LowExpr	HighAffinity	9857.75	8072	7429.25	8453	8072
6	Cells	8652.75	0.5	LowExpr	HighAffinity	10563.5	8652.75	7451.25	8889.17	8652.75
9	Cells	9034.75	0.5	LowExpr	HighAffinity	10688.2	9034.75	7399.75	9040.92	9034.75
12	Cells	8851.25	0.5	LowExpr	HighAffinity	10714	8851.25	6995.75	8853.67	8851.25
15	Cells	8696.75	0.5	LowExpr	HighAffinity	10637	8696.75	6867	8733.58	8696.75
18	Cells	8461.75	0.5	LowExpr	HighAffinity	10401.8	8461.75	6540	8467.83	8461.75
21	Cells	8270.75	0.5	LowExpr	HighAffinity	9858	8270.75	6102.75	8077.17	8270.75
24	Cells	7962	0.5	LowExpr	HighAffinity	10081.8	7962	5882	7975.25	7962
27	Cells	8149.25	0.5	LowExpr	HighAffinity	9758.75	8149.25	5636	7848	8149.25
30	Cells	8304	0.5	LowExpr	HighAffinity	9865.25	8304	5551.5	7906.92	8304
33	Cells	8377	0.5	LowExpr	HighAffinity	10324.5	8377	5503.5	8068.33	8377
36	Cells	8615.75	0.5	LowExpr	HighAffinity	10482.5	8615.75	5691	8263.08	8615.75
39	Cells	9181.75	0.5	LowExpr	HighAffinity	11180.8	9181.75	5768.5	8710.33	9181.75
42	Cells	9402.25	0.5	LowExpr	HighAffinity	11915.5	9402.25	5985.25	9101	9402.25
45	Cells	10728.8	0.5	LowExpr	HighAffinity	12760.8	10728.8	6209.25	9899.58	10728.8
48	Cells	11375.2	0.5	LowExpr	HighAffinity	13264	11375.2	6514	10384.4	11375.2
51	Cells	11981.5	0.5	LowExpr	HighAffinity	14487.8	11981.5	7161	11210.1	11981.5
54	Cells	12951.8	0.5	LowExpr	HighAffinity	15663.8	12951.8	7396.25	12003.9	12951.8
57	Cells	14036	0.5	LowExpr	HighAffinity	17317	14036	7653.25	13002.1	14036
60	Cells	14814.8	0.5	LowExpr	HighAffinity	19099.2	14814.8	8395.75	14103.2	14814.8
63	Cells	16163.2	0.5	LowExpr	HighAffinity	20572.5	16163.2	9027.25	15254.3	16163.2
66	Cells	17034	0.5	LowExpr	HighAffinity	23093	17034	9214.75	16447.2	17034
69.3333	Cells	18919	0.5	LowExpr	HighAffinity	25716.8	18919	9865.5	18167.1	18919
72.3333	Cells	21226.8	0.5	LowExpr	HighAffinity	28538.5	21226.8	10581.8	20115.7	21226.8
76.75	Cells	24482.2	0.5	LowExpr	HighAffinity	32213.2	24482.2	12375	23023.5	24482.2
80.75	Cells	27252.5	0.5	LowExpr	HighAffinity	36376.2	27252.5	14076.2	25901.7	27252.5
84.75	Cells	30960	0.5	LowExpr	HighAffinity	41233.5	30960	15751.5	29315	30960
88.75	Cells	34505.8	0.5	LowExpr	HighAffinity	46495.5	34505.8	17677.2	32892.8	34505.8
0	Cells	8226.5	5	LowExpr	HighAffinity	7737.75	10041.8	8226.5	8668.67	8226.5
3	Cells	8380.75	5	LowExpr	HighAffinity	7634.75	10456.8	8380.75	8824.08	8380.75
6	Cells	8700.75	5	LowExpr	HighAffinity	8608.5	10780	8700.75	9363.08	8700.75
9	Cells	9413.25	5	LowExpr	HighAffinity	9413.25	11008.2	9181.75	9867.75	9413.25
12	Cells	9553	5	LowExpr	HighAffinity	9553	11247	9225.75	10008.6	9553
15	Cells	9461	5	LowExpr	HighAffinity	9461	10666.5	8979.75	9702.42	9461
18	Cells	9413.25	5	LowExpr	HighAffinity	9413.25	10287.8	8766.75	9489.25	9413.25
21	Cells	9144.75	5	LowExpr	HighAffinity	9144.75	9847	8623	9204.92	9144.75
24	Cells	9225.75	5	LowExpr	HighAffinity	9225.75	9674	8340.5	9080.08	9225.75
27	Cells	9409.75	5	LowExpr	HighAffinity	9409.75	9703.75	8248.5	9120.67	9409.75
30	Cells	9597	5	LowExpr	HighAffinity	9597	9942.75	8388	9309.25	9597
33	Cells	9744	5	LowExpr	HighAffinity	9744	10269.5	8770.25	9594.58	9744
36	Cells	10144.8	5	LowExpr	HighAffinity	10144.8	10710.5	9104.5	9986.58	10144.8
39	Cells	10585.5	5	LowExpr	HighAffinity	10585.5	11331.5	9530.75	10482.6	10585.5
42	Cells	10710	5	LowExpr	HighAffinity	10710	12162	10280.2	11050.8	10710
45	Cells	11272.8	5	LowExpr	HighAffinity	11272.8	12915	10813.2	11667	11272.8
48	Cells	11989.2	5	LowExpr	HighAffinity	11989.2	13238.2	11533.5	12253.7	11989.2
51	Cells	12775.5	5	LowExpr	HighAffinity	12775.5	14289.2	12650.5	13238.4	12775.5
54	Cells	13620.8	5	LowExpr	HighAffinity	13620.8	15424.5	13580.2	14208.5	13620.8
57	Cells	14851.8	5	LowExpr	HighAffinity	14432.5	16376.2	14851.8	15220.2	14851.8
60	Cells	16104.5	5	LowExpr	HighAffinity	15608.2	18151	16104.5	16621.2	16104.5
63	Cells	17567	5	LowExpr	HighAffinity	16567.2	19234.8	17567	17789.7	17567
66	Cells	19323	5	LowExpr	HighAffinity	18621.5	20921.5	19323	19622	19323
69.3333	Cells	21472.8	5	LowExpr	HighAffinity	20532.2	23236.2	21472.8	21747.1	21472.8
72.3333	Cells	23269.5	5	LowExpr	HighAffinity	21888	24908.2	23269.5	23355.2	23269.5
76.75	Cells	26988	5	LowExpr	HighAffinity	24654.8	28343.8	26988	26662.2	26988
80.75	Cells	29637.2	5	LowExpr	HighAffinity	27950.8	31680	29637.2	29756	29637.2
84.75	Cells	33609.2	5	LowExpr	HighAffinity	31430.5	35138	33609.2	33392.6	33609.2
88.75	Cells	37133	5	LowExpr	HighAffinity	34939.2	38672.5	37133	36914.9	37133
0	Cells	7451.5	50	LowExpr	HighAffinity	7451.5	4743	10710.2	7634.92	7451.5
3	Cells	7308	50	LowExpr	HighAffinity	7308	4794.5	10975	7692.5	7308
6	Cells	7991.25	50	LowExpr	HighAffinity	7991.25	5052	11210.2	8084.5	7991.25
9	Cells	8671.25	50	LowExpr	HighAffinity	8671.25	5298	11496.8	8488.67	8671.25
12	Cells	8994.5	50	LowExpr	HighAffinity	8994.5	5268.25	11191.8	8484.83	8994.5
15	Cells	8619.75	50	LowExpr	HighAffinity	8619.75	4963.75	10508.5	8030.67	8619.75
18	Cells	8498.5	50	LowExpr	HighAffinity	8498.5	4835	10038	7790.5	8498.5
21	Cells	7987.5	50	LowExpr	HighAffinity	7987.5	4419.75	9600.75	7336	7987.5
24	Cells	7627.75	50	LowExpr	HighAffinity	7627.75	4125.75	9203.75	6985.75	7627.75
27	Cells	7300.5	50	LowExpr	HighAffinity	7300.5	3975	9226	6833.83	7300.5
30	Cells	7227.25	50	LowExpr	HighAffinity	7227.25	3681.5	9192.75	6700.5	7227.25
33	Cells	7124.25	50	LowExpr	HighAffinity	7124.25	3589.5	9233.5	6649.08	7124.25
36	Cells	7061.75	50	LowExpr	HighAffinity	7061.75	3423.75	9262.5	6582.67	7061.75
39	Cells	7083.75	50	LowExpr	HighAffinity	7083.75	3406	8869.5	6453.08	7083.75
42	Cells	7234.5	50	LowExpr	HighAffinity	7234.5	3369	8898.75	6500.75	7234.5
45	Cells	7308	50	LowExpr	HighAffinity	7308	3361.75	9049.75	6573.17	7308
48	Cells	7267.75	50	LowExpr	HighAffinity	7267.75	3303	9340	6636.92	7267.75
51	Cells	7043.5	50	LowExpr	HighAffinity	7043.5	3497.5	9773.5	6771.5	7043.5
54	Cells	7245.5	50	LowExpr	HighAffinity	7245.5	3548.75	9931.5	6908.58	7245.5
57	Cells	7535.5	50	LowExpr	HighAffinity	7535.5	3607.75	10207	7116.75	7535.5
60	Cells	7899.5	50	LowExpr	HighAffinity	7899.5	3777	10563.2	7413.25	7899.5
63	Cells	8105.25	50	LowExpr	HighAffinity	8105.25	3677.5	10960	7580.92	8105.25
66	Cells	8417.5	50	LowExpr	HighAffinity	8417.5	3718	11302	7812.5	8417.5
69.3333	Cells	8608.5	50	LowExpr	HighAffinity	8608.5	3982.75	12132.2	8241.17	8608.5
72.3333	Cells	9013	50	LowExpr	HighAffinity	9013	4162.5	12654.2	8609.92	9013
76.75	Cells	9641	50	LowExpr	HighAffinity	9641	4574.25	13584	9266.42	9641
80.75	Cells	10350.2	50	LowExpr	HighAffinity	10350.2	4853.5	14737.5	9980.42	10350.2
84.75	Cells	11092.5	50	LowExpr	HighAffinity	11092.5	5360.5	15832.2	10761.8	11092.5
88.75	Cells	11629	50	LowExpr	HighAffinity	11629	6091.5	17376	11698.8	11629
0	Cells	9251.75	500	LowExpr	HighAffinity	9251.75	9935	6686.75	8624.5	9251.75
3	Cells	9773.5	500	LowExpr	HighAffinity	9773.5	10181.5	7024.75	8993.25	9773.5
6	Cells	9924.25	500	LowExpr	HighAffinity	9924.25	10728.8	7418.25	9357.08	9924.25
9	Cells	10078.2	500	LowExpr	HighAffinity	10078.2	10699.2	7535.5	9437.67	10078.2
12	Cells	9534.5	500	LowExpr	HighAffinity	9534.5	9935	7234.5	8901.33	9534.5
15	Cells	9046	500	LowExpr	HighAffinity	9046	9214.75	6903.75	8388.17	9046
18	Cells	8252	500	LowExpr	HighAffinity	8252	8564.75	6473.75	7763.5	8252
21	Cells	7693.75	500	LowExpr	HighAffinity	7693.75	7796.75	6113.5	7201.33	7693.75
24	Cells	7153.75	500	LowExpr	HighAffinity	7212.25	7153.75	5529.5	6631.83	7153.75
27	Cells	6525	500	LowExpr	HighAffinity	6525	6797.25	5243	6188.42	6525
30	Cells	6179.75	500	LowExpr	HighAffinity	6179.75	6301	4904.75	5795.17	6179.75
33	Cells	5783	500	LowExpr	HighAffinity	5948	5783	4673.25	5468.08	5783
36	Cells	5423	500	LowExpr	HighAffinity	5636.25	5423	4467.25	5175.5	5423
39	Cells	5062.75	500	LowExpr	HighAffinity	5389.75	5062.75	4206.5	4886.33	5062.75
42	Cells	4926.5	500	LowExpr	HighAffinity	5081.25	4926.5	4001	4669.58	4926.5
45	Cells	4692	500	LowExpr	HighAffinity	5059.25	4692	3765.5	4505.58	4692
48	Cells	4379.5	500	LowExpr	HighAffinity	4886.25	4379.5	3567	4277.58	4379.5
51	Cells	4173.75	500	LowExpr	HighAffinity	4732	4173.75	3446	4117.25	4173.75
54	Cells	3880	500	LowExpr	HighAffinity	4699	3880	3457	4012	3880
57	Cells	3508.5	500	LowExpr	HighAffinity	4702.75	3508.5	3288.25	3833.17	3508.5
60	Cells	3541.5	500	LowExpr	HighAffinity	4798.25	3541.5	3427.5	3922.42	3541.5
63	Cells	3446.25	500	LowExpr	HighAffinity	4967.25	3446.25	3365.5	3926.33	3446.25
66	Cells	3765.75	500	LowExpr	HighAffinity	5290.5	3765.75	3666.75	4241	3765.75
69.3333	Cells	3820.75	500	LowExpr	HighAffinity	5363.75	3820.75	3574.75	4253.08	3820.75
72.3333	Cells	3600.25	500	LowExpr	HighAffinity	5676.5	3600.25	3567.25	4281.33	3600.25
76.75	Cells	3674	500	LowExpr	HighAffinity	6407.5	3674	3435	4505.5	3674
80.75	Cells	3699.75	500	LowExpr	HighAffinity	6970	3699.75	3615.25	4761.67	3699.75
84.75	Cells	3934.75	500	LowExpr	HighAffinity	7440	3934.75	3589.5	4988.08	3934.75
88.75	Cells	4144	500	LowExpr	HighAffinity	7881.25	4144	3611.75	5212.33	4144
0	Cells	5772	5000	LowExpr	HighAffinity	4901.25	9626.5	5772	6766.58	5772
3	Cells	5812.5	5000	LowExpr	HighAffinity	5004	10060.2	5812.5	6958.92	5812.5
6	Cells	6268	5000	LowExpr	HighAffinity	5522.25	10659.2	6268	7483.17	6268
9	Cells	6396.75	5000	LowExpr	HighAffinity	5452.5	10225.5	6396.75	7358.25	6396.75
12	Cells	6205.5	5000	LowExpr	HighAffinity	5092.25	9633.75	6205.5	6977.17	6205.5
15	Cells	5922.5	5000	LowExpr	HighAffinity	4901	9126.75	5922.5	6650.08	5922.5
18	Cells	5621.25	5000	LowExpr	HighAffinity	4405.25	8259.75	5621.25	6095.42	5621.25
21	Cells	5390	5000	LowExpr	HighAffinity	4100	7469.5	5390	5653.17	5390
24	Cells	5180.25	5000	LowExpr	HighAffinity	3505	6859.75	5180.25	5181.67	5180.25
27	Cells	5103.5	5000	LowExpr	HighAffinity	3045.5	6272	5103.5	4807	5103.5
30	Cells	4813	5000	LowExpr	HighAffinity	2795.75	5783	4813	4463.92	4813
33	Cells	4585	5000	LowExpr	HighAffinity	2476.25	5301.5	4585	4120.92	4585
36	Cells	4368.5	5000	LowExpr	HighAffinity	2241	4846	4368.5	3818.5	4368.5
39	Cells	4136.75	5000	LowExpr	HighAffinity	2035	4511.75	4136.75	3561.17	4136.75
42	Cells	3912.75	5000	LowExpr	HighAffinity	1884.5	4247	3912.75	3348.08	3912.75
45	Cells	3806.25	5000	LowExpr	HighAffinity	1818.25	3879.75	3806.25	3168.08	3806.25
48	Cells	3611.5	5000	LowExpr	HighAffinity	1634.75	3611.5	3861.25	3035.83	3611.5
51	Cells	3358	5000	LowExpr	HighAffinity	1502.5	3358	3806.25	2888.92	3358
54	Cells	3126.25	5000	LowExpr	HighAffinity	1300.5	3126.25	3787.75	2738.17	3126.25
57	Cells	2777.25	5000	LowExpr	HighAffinity	1219.5	2777.25	3835.75	2610.83	2777.25
60	Cells	2718.5	5000	LowExpr	HighAffinity	1113	2718.5	3795.25	2542.25	2718.5
63	Cells	2494.5	5000	LowExpr	HighAffinity	1035.5	2494.5	3953.25	2494.42	2494.5
66	Cells	2241	5000	LowExpr	HighAffinity	1035.75	2241	3754.75	2343.83	2241
69.3333	Cells	2020.5	5000	LowExpr	HighAffinity	899.75	2020.5	3545.5	2155.25	2020.5
72.3333	Cells	1767	5000	LowExpr	HighAffinity	841	1767	3446	2018	1767
76.75	Cells	1539	5000	LowExpr	HighAffinity	745.5	1539	3299.25	1861.25	1539
80.75	Cells	1366.75	5000	LowExpr	HighAffinity	715.75	1366.75	3438.75	1840.42	1366.75
84.75	Cells	1201	5000	LowExpr	HighAffinity	631.5	1201	3641	1824.5	1201
88.75	Cells	1212.25	5000	LowExpr	HighAffinity	635	1212.25	3574.75	1807.33	1212.25
0	Cells	10203.2	50000	LowExpr	HighAffinity	8483.75	11717.2	10203.2	10134.8	10203.2
3	Cells	10677.5	50000	LowExpr	HighAffinity	8807	12165.2	10677.5	10549.9	10677.5
6	Cells	11460	50000	LowExpr	HighAffinity	8865.75	12676.2	11460	11000.7	11460
9	Cells	11092.5	50000	LowExpr	HighAffinity	8693.25	12441.2	11092.5	10742.3	11092.5
12	Cells	11033.8	50000	LowExpr	HighAffinity	8211.75	11867.8	11033.8	10371.1	11033.8
15	Cells	10449.8	50000	LowExpr	HighAffinity	7686.25	10714.2	10449.8	9616.75	10449.8
18	Cells	9755	50000	LowExpr	HighAffinity	6738.25	9755	9946	8813.08	9755
21	Cells	8851.25	50000	LowExpr	HighAffinity	6066.25	8851.25	9354.5	8090.67	8851.25
24	Cells	8164	50000	LowExpr	HighAffinity	5323.75	8164	8773.75	7420.5	8164
27	Cells	7355.75	50000	LowExpr	HighAffinity	4658.75	7355.75	8528	6847.5	7355.75
30	Cells	7025	50000	LowExpr	HighAffinity	4217.75	7025	8160.25	6467.67	7025
33	Cells	6698	50000	LowExpr	HighAffinity	3736.5	6698	7557.5	5997.33	6698
36	Cells	6132	50000	LowExpr	HighAffinity	3203.75	6132	7286	5540.58	6132
39	Cells	5720.75	50000	LowExpr	HighAffinity	3005.25	5720.75	6999	5241.67	5720.75
42	Cells	5290.75	50000	LowExpr	HighAffinity	2714.75	5290.75	6642.75	4882.75	5290.75
45	Cells	4776.25	50000	LowExpr	HighAffinity	2351.25	4776.25	6297.25	4474.92	4776.25
48	Cells	4203.25	50000	LowExpr	HighAffinity	2090.25	4203.25	6209.25	4167.58	4203.25
51	Cells	3791.5	50000	LowExpr	HighAffinity	1892	3791.5	6018	3900.5	3791.5
54	Cells	3471.75	50000	LowExpr	HighAffinity	1605	3471.75	5944.5	3673.75	3471.75
57	Cells	3203.75	50000	LowExpr	HighAffinity	1484	3203.75	5518.5	3402.08	3203.75
60	Cells	3016.5	50000	LowExpr	HighAffinity	1421.5	3016.5	5231.75	3223.25	3016.5
63	Cells	2858.25	50000	LowExpr	HighAffinity	1197.5	2858.25	5081	3045.58	2858.25
66	Cells	2894.75	50000	LowExpr	HighAffinity	1120.25	2894.75	4555.75	2856.92	2894.75
69.3333	Cells	2454.25	50000	LowExpr	HighAffinity	1028.25	2454.25	4485.75	2656.08	2454.25
72.3333	Cells	2267	50000	LowExpr	HighAffinity	914.5	2267	4261.75	2481.08	2267
76.75	Cells	2053.5	50000	LowExpr	HighAffinity	848.25	2053.5	3934.75	2278.83	2053.5
80.75	Cells	1803.75	50000	LowExpr	HighAffinity	653.5	1803.75	3754.75	2070.67	1803.75
84.75	Cells	1656.75	50000	LowExpr	HighAffinity	617	1656.75	3471.75	1915.17	1656.75
88.75	Cells	1524.5	50000	LowExpr	HighAffinity	576.5	1524.5	3339.5	1813.5	1524.5
